# Supplementary material for: Hidden proteome of synaptic vesicles in the mammalian brain
Source: Proc Natl Acad Sci U S A. 2020 Dec 21;117(52):33586–96. doi: 10.1073/pnas.2011870117 (PMC7776996; doi:10.1073/pnas.2011870117)
Supplement: Supplementary File [file pnas.2011870117.sd01.xlsx]

## Sheet: SV and P2' UD Proteomes
Protein Identity			iBAQ scores in						# PSMs						Protein Information
			Synaptosomes (P2')			Synaptic Vesicles (SV)			Synaptosomes (P2')			Synaptic Vesicles (SV)											comparison with SynGO ressource (Koopmans et al 2019)
Uniprot ID	Description	Gene Name	P2'-1	P2'-2	P2'-3	SV-1	SV-2	SV-3	P2'-1	P2'-2	P2'-3	SV-1	SV-2	SV-3	MW [Da]	TM domain	Takamori et al 2006	g/SV (Takamori)	copy/SV (Takamori)	abundance rank in P2'-1	abundance rank in SV-1	Keywords & functional annotations	in SynGO	SynGO Cellular Component(s)		additional references and comments
P07825	Synaptophysin OS=Rattus norvegicus GN=Syp PE=1 SV=1 - [SYPH_RAT]	Syp	2.67214e+09	2.63533e+09	2.78504e+09	1.36078e+10	9.59947e+09	1.20387e+10	146	135	130	513	516	430	33289.1	YES	YES	1.77E-18	32	61	1	trafficking, structural component of synaptic vesicles, regulation of neurotransmitter release, mental retardation X-linked 96 disease	YES	marked as SV
P09951	Synapsin-1 OS=Rattus norvegicus GN=Syn1 PE=1 SV=3 - [SYN1_RAT]	Syn1	3.52454e+09	3.69765e+09	3.55354e+09	9.7274e+09	1.02121e+10	6.88848e+09	474	445	409	679	712	618	73942.6	phospholipids binding	YES	9.84E-19	8	42	2	trafficking, structural component of synaptic vesicles, regulation of neurotransmitter release, epilepsy X-linked disease combined with learning disabilities and behavior disorders	YES	marked as SV
P63045	Vesicle-associated membrane protein 2 OS=Rattus norvegicus GN=Vamp2 PE=1 SV=2 - [VAMP2_RAT]	Vamp2	2.2789e+09	2.38532e+09	2.45972e+09	5.34415e+09	4.24011e+09	3.49591e+09	143	125	113	186	191	204	12682.7	YES	YES	1.48E-18	70	73	3	trafficking, SNAREs core complex, membrane fusion and exocytosis, a.k.a. synaptobrevin-2	YES	marked as SV
P63012	Ras-related protein Rab-3A OS=Rattus norvegicus GN=Rab3a PE=1 SV=1 - [RAB3A_RAT]	Rab3a	2.58315e+09	2.85561e+09	2.72069e+09	5.23536e+09	3.23578e+09	3.56217e+09	182	182	161	138	124	142	24954.1	geranylgeranyl	YES	4.14E-19	10	63	4	small GTPases-related, Rabs, membrane fusion and exocytosis, regulation of neurotransmitter release	YES	marked as SV
Q2I6B2	V-type proton ATPase subunit a OS=Rattus norvegicus GN=Atp6v0a1 PE=1 SV=1 - [Q2I6B2_RAT]	Atp6v0a1	1.47074e+09	1.34822e+09	1.48668e+09	4.77233e+09	5.27261e+09	5.20262e+09	204	188	181	474	467	483	95522.8	YES	YES	1.36E-18	1 or 2	115	5	transporter/channel, V-ATPase complex, a.k.a. V-ATPase V0-a1, proton transport, SV acidification	YES	marked as SV
P21707	Synaptotagmin-1 OS=Rattus norvegicus GN=Syt1 PE=1 SV=3 - [SYT1_RAT]	Syt1	1.29787e+09	1.2087e+09	1.27578e+09	4.54547e+09	2.88881e+09	3.67401e+09	244	216	204	361	356	339	47368.7	YES	YES	1.18E-18	15	138	6	trafficking, structural component of synaptic vesicles, regulation of neurotransmitter release (fast), calcium sensor, rare neurodevelopmental disease	YES	marked as SV
P63025	Vesicle-associated membrane protein 3 OS=Rattus norvegicus GN=Vamp3 PE=1 SV=1 - [VAMP3_RAT]	Vamp3	2.03936e+09	2.29858e+09	0	4.25965e+09	8.64433e+06	3.45755e+09	76	67	0	104	4	107	11473	YES	YES	not determined	not calculated	82	7	trafficking, SNAREs, membrane fusion, a.k.a. cellubrevin	YES	marked as SV
Q62634	Vesicular glutamate transporter 1 OS=Rattus norvegicus GN=Slc17a7 PE=1 SV=1 - [VGLU1_RAT]	Slc17a7	1.17341e+09	1.16224e+09	1.14184e+09	3.62661e+09	4.65968e+09	4.41085e+09	79	79	79	213	225	196	61625.3	YES	YES	1.02E-18	10	154	8	transporter/channel, a.k.a. VGLUT1, glutamate neurotransmitter uptake into SV	YES	marked as SV
Q02563	Synaptic vesicle glycoprotein 2A OS=Rattus norvegicus GN=Sv2a PE=1 SV=2 - [SV2A_RAT]	Sv2a	8.24704e+08	8.962e+08	8.39107e+08	3.562e+09	3.49797e+09	4.84556e+09	135	128	127	360	325	335	82607.9	YES	YES	not determined	not calculated	209	9	trafficking, structural component of synaptic vesicles, regulation of neurotransmitter release, calcium regulator, epileptic disease	YES	marked as SV
Q5M7T6	ATPase, H+ transporting, lysosomal 38kDa, V0 subunit d1 OS=Rattus norvegicus GN=Atp6v0d1 PE=1 SV=1 - [Q5M7T6_RAT]	Atp6v0d1	1.04735e+09	9.54692e+08	1.0766e+09	3.20312e+09	3.18724e+09	3.57202e+09	87	80	80	169	181	150	40275.2	YES	YES	V-ATPase complex	V-ATPase complex	168	10	transporter/channel, V-ATPase complex, a.k.a. V-ATPase V0-d1, proton transport, SV acidification	YES	marked as SV
P62824	Ras-related protein Rab-3C OS=Rattus norvegicus GN=Rab3c PE=1 SV=1 - [RAB3C_RAT]	Rab3c	1.93446e+09	2.36132e+09	2.07624e+09	3.18898e+09	3.4088e+09	4.67442e+09	137	112	105	121	110	120	25855.6	geranylgeranyl	YES	not determined	not calculated	91	11	small GTPases-related, Rabs, membrane fusion and exocytosis, regulation of neurotransmitter release	YES	marked as SV
P09606	Glutamine synthetase OS=Rattus norvegicus GN=Glul PE=1 SV=3 - [GLNA_RAT]	Glul	1.98569e+09	2.2833e+09	2.22862e+09	3.16501e+09	3.16717e+09	3.09894e+09	186	177	170	234	255	234	42240.3	no	YES	not determined	not calculated	87	12	metabolic enzyme, neurotransmitters, congenital systemic glutamine deficiency (developmental disease brain malformation)	NO
D4ABK1	Protein Syngr3 OS=Rattus norvegicus GN=Syngr3 PE=1 SV=1 - [D4ABK1_RAT]	Syngr3	2.92766e+08	4.30558e+08	3.556e+08	2.99668e+09	2.90437e+09	2.73041e+09	26	19	29	117	122	99	21356	YES	YES	not determined	not calculated	463	13	trafficking, structural component of synaptic vesicles, a.k.a. synaptogyrin 3	YES	marked as SV
P62944	AP-2 complex subunit beta OS=Rattus norvegicus GN=Ap2b1 PE=1 SV=1 - [AP2B1_RAT]	Ap2b1	7.67018e+08	7.7895e+08	7.78223e+08	2.96764e+09	3.14971e+09	2.76316e+09	207	198	208	359	356	353	104486	no	YES	not determined	not calculated	225	14	adapter/scaffold, AP-2 complex, multiple involvements including endocytosis and autophagy	YES
D4A133	Protein Atp6v1a OS=Rattus norvegicus GN=Atp6v1a PE=1 SV=1 - [D4A133_RAT]	Atp6v1a	1.38904e+09	1.30291e+09	1.3442e+09	2.95377e+09	2.25558e+09	2.63198e+09	250	251	239	333	337	330	68221.6	no	NO	V-ATPase complex	V-ATPase complex	127	15	transporter/channel, V-ATPase complex, a.k.a. V-ATPase V1-A, proton transport, SV acidification	NO
P29101	Synaptotagmin-2 OS=Rattus norvegicus GN=Syt2 PE=1 SV=1 - [SYT2_RAT]	Syt2	7.65899e+08	6.87263e+08	8.37472e+08	2.93893e+09	2.40336e+09	3.05647e+09	142	134	129	247	230	243	47207.2	YES	YES	not determined	not calculated	227	16	trafficking, structural component of synaptic vesicles, regulation of neurotransmitter release (fast), calcium sensor, myasthenic syndrome presynaptic congenital 7 disease	YES	marked as SV
P84092	AP-2 complex subunit mu OS=Rattus norvegicus GN=Ap2m1 PE=1 SV=1 - [AP2M1_RAT]	Ap2m1	7.77214e+08	7.98909e+08	7.43829e+08	2.52395e+09	2.21611e+09	2.51729e+09	133	129	121	197	199	192	49623	phosphatidylinositol	YES	not determined	not calculated	222	17	adapter/scaffold, AP-2 complex, multiple involvements including endocytosis and autophagy	YES
G3V7L8	ATPase, H+ transporting, V1 subunit E isoform 1, isoform CRA_a OS=Rattus norvegicus GN=Atp6v1e1 PE=1 SV=1 - [G3V7L8_RAT]	Atp6v1e1	1.44931e+09	1.6262e+09	1.81346e+09	2.39963e+09	1.84556e+09	1.28517e+09	111	102	109	141	151	138	26126.8	no	YES	V-ATPase complex	V-ATPase complex	119	18	transporter/channel, V-ATPase complex, a.k.a. V-ATPase V1-E1, proton transport, SV acidification	YES	marked as SV
Q9JKE3	Secretory carrier-associated membrane protein 5 OS=Rattus norvegicus GN=Scamp5 PE=2 SV=1 - [SCAM5_RAT]	Scamp5	3.72199e+08	1.97774e+08	2.09608e+08	2.21784e+09	1.12482e+09	1.92243e+09	32	36	41	134	122	117	26051	YES	YES	6.28e-20	1	395	19	trafficking (others), exocytosis, regulation of neurotransmitter release, interact with AP-2	YES	marked as SV
D3ZTZ2	Synaptotagmin-like 4, isoform CRA_b OS=Rattus norvegicus GN=Sytl4 PE=1 SV=1 - [D3ZTZ2_RAT]	Sytl4	1.45163e+09	1.52573e+09	1.46506e+09	2.18397e+09	1.88302e+09	1.90978e+09	41	33	32	66	47	42	57304.3	no	NO	not determined	not calculated	118	20	trafficking, regulation of neurotransmitter release, a.k.a. granulophilin, rabGTPase binding	NO
P35280	Ras-related protein Rab-8A OS=Rattus norvegicus GN=Rab8a PE=1 SV=2 - [RAB8A_RAT]	Rab8a	1.4036e+09	1.4691e+09	1.44861e+09	2.162e+09	1.93133e+09	2.56494e+09	83	76	80	76	64	72	23653.2	geranylgeranyl	YES	not determined	not calculated	123	21	small GTPases-related, Rabs, membrane fusion and exocytosis, regulation of neurotransmitter release	YES
P70550	Ras-related protein Rab-8B OS=Rattus norvegicus GN=Rab8b PE=1 SV=1 - [RAB8B_RAT]	Rab8b	1.4036e+09	1.46442e+09	1.44861e+09	2.15606e+09	1.94665e+09	2.55673e+09	77	72	80	71	62	72	23588.1	geranylgeranyl	YES	not determined	not calculated	124	22	small GTPases-related, Rabs, membrane fusion and exocytosis, regulation of neurotransmitter release	YES	marked as presynaptic
A0A0G2K2V2;G3V9N8	AP complex subunit beta OS=Rattus norvegicus GN=Ap1b1 PE=1 SV=1 - [A0A0G2K2V2_RAT]	Ap1b1	5.08194e+08	4.76851e+08	5.43529e+08	2.05876e+09	2.05065e+09	1.97205e+09	112	108	118	215	201	205	103758	no	YES	not determined	not calculated	321	23	adapter/scaffold, AP-1 complex, endocytosis-related	NO
P04797	Glyceraldehyde-3-phosphate dehydrogenase OS=Rattus norvegicus GN=Gapdh PE=1 SV=3 - [G3P_RAT]	Gapdh	7.03276e+09	7.76208e+09	7.57339e+09	2.04555e+09	2.30374e+09	2.72242e+09	488	476	485	195	199	198	35805.2	no	YES	not determined	not calculated	14	24	metabolic enzyme, cellular energy, glycolysis pathway, generate NADH	YES	marked as postsynaptic, SV
Q6NYB7	Ras-related protein Rab-1A OS=Rattus norvegicus GN=Rab1A PE=1 SV=3 - [RAB1A_RAT]	Rab1A	1.31654e+09	1.40794e+09	1.40635e+09	1.99502e+09	1.96933e+09	2.54883e+09	103	99	111	90	97	89	22663.4	geranylgeranyl	YES	not determined	not calculated	135	25	small GTPases-related, Rabs, membrane fusion and exocytosis, regulation of neurotransmitter release	YES	marked as presynaptic
P62815	V-type proton ATPase subunit B, brain isoform OS=Rattus norvegicus GN=Atp6v1b2 PE=1 SV=1 - [VATB2_RAT]	Atp6v1b2	1.4749e+09	1.4292e+09	1.39277e+09	1.97235e+09	1.99843e+09	1.96103e+09	262	234	241	212	257	242	56514.8	no	YES	V-ATPase complex	V-ATPase complex	114	26	transporter/channel, V-ATPase complex, a.k.a. V-ATPase V1-B2, proton transport, SV acidification	YES	marked as SV
D3ZUY8	Adaptor protein complex AP-2, alpha 1 subunit (Predicted) OS=Rattus norvegicus GN=Ap2a1 PE=1 SV=1 - [D3ZUY8_RAT]	Ap2a1	6.06092e+08	6.97685e+08	5.92505e+08	1.9645e+09	1.76726e+09	2.12041e+09	192	199	179	351	342	337	107607	phosphatidylinositol	YES	not determined	not calculated	273	27	adapter/scaffold, AP-2 complex, multiple involvements including endocytosis and autophagy	NO
P18484	AP-2 complex subunit alpha-2 OS=Rattus norvegicus GN=Ap2a2 PE=1 SV=3 - [AP2A2_RAT]	Ap2a2	6.76516e+08	7.36326e+08	6.87874e+08	1.93767e+09	1.82981e+09	1.99147e+09	212	197	192	343	354	321	103979	phosphatidylinositol	YES	not determined	not calculated	253	28	adapter/scaffold, AP-2 complex, multiple involvements including endocytosis and autophagy	NO
Q66HM2	AP-2 complex subunit alpha-2 OS=Rattus norvegicus GN=Ap2a2 PE=1 SV=1 - [Q66HM2_RAT]	Ap2a2	3.28218e+08	3.4344e+08	3.73577e+08	1.93767e+09	1.82981e+09	1.99147e+09	74	77	70	337	348	315	104108	phosphatidylinositol	YES	not determined	not calculated	430	29	adapter/scaffold, AP-2 complex, multiple involvements including endocytosis and autophagy	NO
Q63666	Vesicle-associated membrane protein 1 OS=Rattus norvegicus GN=Vamp1 PE=1 SV=2 - [VAMP1_RAT]	Vamp1	6.03198e+08	6.88092e+08	6.14403e+08	1.91815e+09	1.92248e+09	2.55691e+09	49	48	55	76	64	74	12788.6	YES	YES	not determined	not calculated	276	30	trafficking, SNAREs, membrane fusion, a.k.a. synaptobrevin-1	YES	marked as presynaptic, SV
Q62876	Synaptogyrin-1 OS=Rattus norvegicus GN=Syngr1 PE=2 SV=1 - [SNG1_RAT]	Syngr1	8.11614e+08	7.01411e+08	9.60999e+08	1.91335e+09	3.29618e+09	2.81998e+09	14	19	14	53	63	59	25652.3	YES	YES	8.52E-20	2	214	31	trafficking, structural component of synaptic vesicles	YES	marked as SV
B0BMW0	RAB14, member RAS oncogene family OS=Rattus norvegicus GN=Rab14 PE=1 SV=1 - [B0BMW0_RAT]	Rab14	1.09218e+09	1.17034e+09	1.17548e+09	1.88349e+09	1.77098e+09	2.39242e+09	96	104	89	68	87	85	23881.9	geranylgeranyl	YES	not determined	not calculated	161	32	small GTPases-related, Rabs, membrane fusion and exocytosis, regulation of neurotransmitter release	YES	marked as SV
Q5RKJ9	RAB10, member RAS oncogene family OS=Rattus norvegicus GN=Rab10 PE=1 SV=1 - [Q5RKJ9_RAT]	Rab10	1.23186e+09	1.32542e+09	1.29149e+09	1.85677e+09	1.87155e+09	2.35543e+09	81	91	88	79	75	92	22526.6	geranylgeranyl	YES	not determined	not calculated	149	33	small GTPases-related, Rabs, membrane fusion and exocytosis, regulation of neurotransmitter release	YES	marked as SV
G3V6H0	Protein LOC100363782 OS=Rattus norvegicus GN=LOC100363782 PE=4 SV=1 - [G3V6H0_RAT]	LOC100363782	1.26698e+09	1.36956e+09	1.36411e+09	1.83132e+09	1.88166e+09	2.0574e+09	99	96	103	85	97	58	22163.2	geranylgeranyl	YES	not determined	not calculated	143	34	small GTPases-related, Rabs, a.k.a. rab1b	YES
Q63564	Synaptic vesicle glycoprotein 2B OS=Rattus norvegicus GN=Sv2b PE=1 SV=1 - [SV2B_RAT]	Sv2b	4.08271e+08	4.78509e+08	4.67371e+08	1.79679e+09	2.30655e+09	2.06942e+09	66	64	56	185	184	171	77451.2	YES	YES	not determined	not calculated	372	35	trafficking, structural component of synaptic vesicles, regulation of neurotransmitter release, calcium regulator	YES	marked as SV
Q9JI12	Vesicular glutamate transporter 2 OS=Rattus norvegicus GN=Slc17a6 PE=1 SV=1 - [VGLU2_RAT]	Slc17a6	3.01838e+08	3.35595e+08	3.09577e+08	1.70281e+09	1.7783e+09	1.07929e+09	23	24	25	79	86	79	64533.6	YES	YES	1.02E-18	10	455	36	transporter/channel, a.k.a. VGLUT2, glutamate neurotransmitter uptake into SV	YES	marked as SV
P05065	Fructose-bisphosphate aldolase A OS=Rattus norvegicus GN=Aldoa PE=1 SV=2 - [ALDOA_RAT]	Aldoa	5.28796e+09	5.38261e+09	5.35115e+09	1.69136e+09	1.3849e+09	1.63238e+09	400	384	329	165	168	170	39327.3	no	YES	not determined	not calculated	19	37	metabolic enzyme, cellular energy, glycolysis pathway, may act also as a adapter/scaffold protein	NO
Q5U316	Ras-related protein Rab-35 OS=Rattus norvegicus GN=Rab35 PE=1 SV=1 - [RAB35_RAT]	Rab35	1.07138e+09	1.48701e+09	1.47162e+09	1.68117e+09	1.74736e+09	2.28722e+09	74	73	71	53	55	59	23010.8	geranylgeranyl	YES	not determined	not calculated	164	38	small GTPases-related, Rabs	YES	marked as SV
P35289	Ras-related protein Rab-15 OS=Rattus norvegicus GN=Rab15 PE=2 SV=1 - [RAB15_RAT]	Rab15	9.52577e+08	1.0363e+09	1.01418e+09	1.58536e+09	1.56307e+09	1.9989e+09	48	46	44	41	45	45	24268.1	geranylgeranyl	YES	not determined	not calculated	183	39	small GTPases-related, Rabs	NO
O35458	Vesicular inhibitory amino acid transporter OS=Rattus norvegicus GN=Slc32a1 PE=1 SV=1 - [VIAAT_RAT]	Slc32a1	3.08708e+08	3.57443e+08	2.27748e+08	1.56762e+09	1.53094e+09	1.1329e+09	47	49	55	114	130	109	57369.5	YES	YES	not determined	not calculated	443	40	transporter/channel, a.k.a. VGAT, GABA and glycine neurotransmitters uptake into SV	YES	marked as SV
M0R660	Glyceraldehyde-3-phosphate dehydrogenase OS=Rattus norvegicus PE=1 SV=1 - [M0R660_RAT]		3.0205e+09	7.76208e+09	3.4473e+09	1.53722e+09	1.44029e+09	1.51826e+09	117	315	256	130	112	138	35760.1	no	NO (isoform)	not determined	not calculated	53	41	metabolic enzyme, cellular energy, glycolysis pathway, generate NADH	YES	marked as postsynaptic, SV
P51146	Ras-related protein Rab-4B OS=Rattus norvegicus GN=Rab4b PE=2 SV=1 - [RAB4B_RAT]	Rab4b	7.25267e+08	8.2949e+08	7.94822e+08	1.50006e+09	1.26151e+09	1.89914e+09	32	32	33	28	38	40	23614	geranylgeranyl	YES	not determined	not calculated	239	42	small GTPases-related, Rabs	YES	marked as SV
A0A0G2JT78	Protein Rab6b OS=Rattus norvegicus GN=Rab6b PE=4 SV=1 - [A0A0G2JT78_RAT]	Rab6b	8.56667e+08	9.71079e+08	9.22334e+08	1.49003e+09	1.25174e+09	1.88866e+09	62	61	49	38	34	40	23446.9	geranylgeranyl	YES	not determined	not calculated	199	43	small GTPases-related, Rabs, retrograde transport	YES	marked as presynaptic
A0A0H2UHP9	RCG39700, isoform CRA_d OS=Rattus norvegicus GN=Rab6a PE=1 SV=1 - [A0A0H2UHP9_RAT]	Rab6a	7.71582e+08	9.705e+08	9.21832e+08	1.48383e+09	1.25154e+09	1.89582e+09	48	56	50	35	32	38	23530.9	geranylgeranyl	NO	not determined	not calculated	223	44	small GTPases-related, Rabs, retrograde transport	YES	marked as presynaptic
F1LW77	Protein Rab33b OS=Rattus norvegicus GN=Rab33b PE=1 SV=2 - [F1LW77_RAT]	Rab33b	8.50846e+08	9.15915e+08	8.91337e+08	1.48339e+09	1.26105e+09	1.89117e+09	48	45	46	27	33	35	25735.8	geranylgeranyl	YES	not determined	not calculated	202	45	small GTPases-related, Rabs	YES	marked as presynaptic
Q63537	Synapsin-2 OS=Rattus norvegicus GN=Syn2 PE=1 SV=1 - [SYN2_RAT]	Syn2	2.23757e+09	2.62016e+09	2.43176e+09	1.48234e+09	6.48928e+08	1.08359e+09	263	250	220	156	129	148	63372.7	phospholipids binding preference negatively charged	YES	not determined	not calculated	76	46	trafficking, structural component of synaptic vesicles, regulation of neurotransmitter release	YES	marked as SV
Q63941	Ras-related protein Rab-3B OS=Rattus norvegicus GN=Rab3b PE=1 SV=2 - [RAB3B_RAT]	Rab3b	8.54538e+08	1.94913e+09	8.93534e+08	1.4623e+09	1.25931e+09	1.91265e+09	44	84	38	27	25	41	24769.1	geranylgeranyl	YES	not determined	not calculated	201	47	small GTPases-related, Rabs, membrane fusion and exocytosis, regulation of neurotransmitter release	YES	marked as SV
D3ZZP2	Protein Rab39a OS=Rattus norvegicus GN=Rab39a PE=4 SV=1 - [D3ZZP2_RAT]	Rab39a	8.59894e+08	9.07167e+08	8.8742e+08	1.45679e+09	1.22573e+09	1.88421e+09	48	41	45	28	26	35	24904.7	geranylgeranyl	NO	not determined	not calculated	197	48	small GTPases-related, Rabs, autophagy	NO
P05714	Ras-related protein Rab-4A OS=Rattus norvegicus GN=Rab4a PE=1 SV=3 - [RAB4A_RAT]	Rab4a	7.13863e+08	8.15362e+08	7.94964e+08	1.44824e+09	1.24065e+09	1.86632e+09	32	33	34	30	33	32	24393.2	geranylgeranyl	YES	not determined	not calculated	244	49	small GTPases-related, Rabs	YES	marked as SV
A0A0G2JTT4	Protein Rab30 OS=Rattus norvegicus GN=Rab30 PE=1 SV=1 - [A0A0G2JTT4_RAT]	Rab30	7.19968e+08	8.21061e+08	8.0384e+08	1.44705e+09	1.21404e+09	1.86497e+09	44	42	42	33	25	20	23043.5	geranylgeranyl	YES	not determined	not calculated	242	50	small GTPases-related, Rabs	NO
P35284	Ras-related protein Rab-12 OS=Rattus norvegicus GN=Rab12 PE=1 SV=2 - [RAB12_RAT]	Rab12	7.25126e+08	8.2176e+08	7.98474e+08	1.44638e+09	1.25064e+09	1.8748e+09	40	36	39	35	41	48	27254.1	geranylgeranyl	YES	not determined	not calculated	240	51	small GTPases-related, Rabs, autophagy	NO
P51156	Ras-related protein Rab-26 OS=Rattus norvegicus GN=Rab26 PE=2 SV=2 - [RAB26_RAT]	Rab26	7.07832e+08	0	0	1.42847e+09	1.2005e+09	1.83893e+09	28	0	0	20	26	26	28185.6	geranylgeranyl	YES	not determined	not calculated	246	52	small GTPases-related, Rabs, autophagy	YES	marked as SV
D4A0G7	Protein Rab37 OS=Rattus norvegicus GN=Rab37 PE=4 SV=1 - [D4A0G7_RAT]	Rab37	7.07832e+08	8.07842e+08	7.8963e+08	1.41971e+09	1200630613	1.83869e+09	28	14	14	17	21	30	24644.4	geranylgeranyl	NO	not determined	not calculated	247	53	small GTPases-related, Rabs	NO
P47861	Synaptotagmin-5 OS=Rattus norvegicus GN=Syt5 PE=1 SV=1 - [SYT5_RAT]	Syt5	5.37197e+08	3.85048e+08	5.33668e+08	1.41053e+09	1.05029e+09	1.84358e+09	35	33	33	64	48	65	43099.7	YES	YES	not determined	not calculated	305	54	trafficking (others), a.k.a. synaptotagmin-IX, exocytosis, regulation of neurotransmitter release (fast), calcium sensor	YES	marked as dense core vesicles
P06687	Sodium/potassium-transporting ATPase subunit alpha-3 OS=Rattus norvegicus GN=Atp1a3 PE=1 SV=2 - [AT1A3_RAT]	Atp1a3	1.05689e+10	1.15602e+10	9.809e+09	1.32569e+09	1.0896e+09	1.26414e+09	919	887	883	231	227	223	111620	YES	YES	not determined	not calculated	6	55	transporter/channel, sodium (in) potassium (out) transport, dystonia-parkinsonism 12 disease	YES	marked as presynaptic
P31662	Sodium-dependent neutral amino acid transporter SLC6A17 OS=Rattus norvegicus GN=Slc6a17 PE=1 SV=1 - [S6A17_RAT]	Slc6a17	2.21713e+08	2.06648e+08	2.36312e+08	1.27177e+09	1.09726e+09	1.23778e+09	47	43	43	88	91	104	81002.3	YES	YES	not determined	not calculated	566	56	transporter/channel, a.k.a. NTT4, neutral amino acids transport, mental retardation autosomal recessive 48 disease	YES	marked as SV
P06686	Sodium/potassium-transporting ATPase subunit alpha-2 OS=Rattus norvegicus GN=Atp1a2 PE=1 SV=1 - [AT1A2_RAT]	Atp1a2	1.05513e+10	1.16636e+10	9.81121e+09	1.22184e+09	9.34257e+08	1.25581e+09	701	685	664	152	136	138	112145	YES	YES	not determined	not calculated	7	57	transporter/channel, sodium (in) potassium (out) transport, migraine familial hemiplegic 2 disease, and alternating hemiplegia of childhood 1 disease	NO
P06685	Sodium/potassium-transporting ATPase subunit alpha-1 OS=Rattus norvegicus GN=Atp1a1 PE=1 SV=1 - [AT1A1_RAT]	Atp1a1	9.11996e+09	1.07975e+10	9.665e+09	1.21635e+09	8.97805e+08	1.19865e+09	735	708	666	172	164	173	112982	YES	YES	not determined	not calculated	9	58	transporter/channel, sodium (in) potassium (out) transport	NO
Q812E9	Neuronal membrane glycoprotein M6-a OS=Rattus norvegicus GN=Gpm6a PE=1 SV=1 - [GPM6A_RAT]	Gpm6a	2.57526e+09	2.87185e+09	2.63504e+09	1.21043e+09	1.08074e+09	9.38353e+08	128	128	129	72	66	64	31174.4	YES	YES	not determined	not calculated	64	59	transporter/channel, NGF-dependent calcium influx, active zone	YES	marked as presynaptic, active zone
D3ZZS8	Protein Atp6v1b1 OS=Rattus norvegicus GN=Atp6v1b1 PE=3 SV=2 - [D3ZZS8_RAT]	Atp6v1b1	0	0	0	1.13662e+09	0	0	0	0	0	35	0	0	67204.8	no	YES	V-ATPase complex	V-ATPase complex	4123	60	transporter/channel, V-ATPase complex, a.k.a. V-ATPase V1-B1, proton transport, SV acidification	YES	marked as SV
P61265	Syntaxin-1B OS=Rattus norvegicus GN=Stx1b PE=1 SV=1 - [STX1B_RAT]	Stx1b	1.98457e+09	1.94312e+09	1.82183e+09	1.09144e+09	1.10993e+09	1.09119e+09	167	180	152	145	145	157	33223.8	YES	YES	not determined	not calculated	88	61	trafficking, SNAREs, membrane fusion, exocytosis, active zone, expression in both glutamatergic and GABAergic synapses, generalized epilepsy wit febrile seizures plus 9 disease	YES
P60905	DnaJ homolog subfamily C member 5 OS=Rattus norvegicus GN=Dnajc5 PE=1 SV=1 - [DNJC5_RAT]	Dnajc5	1.34241e+08	2.52544e+08	2.49699e+08	1.05198e+09	7.74223e+08	8.38607e+08	31	27	24	74	74	74	22086.3	palmitoylated	YES	not determined	not calculated	772	62	trafficking (others), a.k.a. CSP-alpha, regulation of neurotransmitter release, ceroid lipofuscinosis neuronal 4B disease (neurodegenerative dementia)	YES	marked as SV
P62744	AP-2 complex subunit sigma OS=Rattus norvegicus GN=Ap2s1 PE=1 SV=1 - [AP2S1_RAT]	Ap2s1	3.02578e+08	3.4104e+08	2.96739e+08	8.55557e+08	6.73134e+08	9.86043e+08	15	8	12	37	48	37	17006.7	no	YES	not determined	not calculated	452	63	adapter/scaffold, AP-2 complex, multiple involvements including endocytosis and autophagy	NO
P02688	Myelin basic protein OS=Rattus norvegicus GN=Mbp PE=1 SV=3 - [MBP_RAT]	Mbp	5.17514e+09	5.63417e+09	4.97955e+09	8.34847e+08	7.74327e+08	6.62668e+08	251	247	255	84	76	86	21489	phospholipids binding	YES	not determined	not calculated	21	64	cell surface	NO
A0A0G2K5Q8	Protein Clk2 OS=Rattus norvegicus GN=Clk2 PE=1 SV=1 - [A0A0G2K5Q8_RAT]	Clk2	4.82986e+07	6.68865e+07	5.97269e+07	8.15768e+08	6.87379e+08	4.45352e+08	26	20	17	58	60	4	92496.1	YES	NO (isoform)	not determined	not calculated	1463	65	trafficking (others), signaling, encoded by a readthrough transcript of Cldk2 and scamp3 gene	NO
E9PTW1	Protein Clk2 OS=Rattus norvegicus GN=Scamp3 PE=1 SV=2 - [E9PTW1_RAT]	Scamp3	4.82986e+07	6.68865e+07	5.97269e+07	8.15768e+08	6.87379e+08	7.21212e+08	26	20	17	67	73	63	38472.2	YES	YES	not determined	not calculated	1464	66	trafficking (others)	NO
P22831	Synaptoporin OS=Rattus norvegicus GN=Synpr PE=1 SV=2 - [SYNPR_RAT]	Synpr	2.12381e+08	2.3047e+08	2.19916e+08	8.02063e+08	6.47917e+08	7.11816e+08	20	22	18	35	38	28	29088.3	YES	YES	not determined	not calculated	578	67	transporter/channel, homologous to synaptophysin	YES	marked as SV
P60203	Myelin proteolipid protein OS=Rattus norvegicus GN=Plp1 PE=1 SV=2 - [MYPR_RAT]	Plp1	3.96683e+09	4.27662e+09	3.75248e+09	7.7911e+08	8.93106e+08	7.47335e+08	104	100	95	39	35	31	30057.1	YES	YES	not determined	not calculated	32	68	cell surface	NO
B2GUV5	ATPase, H transporting, lysosomal V1 subunit G1 OS=Rattus norvegicus GN=Atp6v1g1 PE=1 SV=1 - [B2GUV5_RAT]	Atp6v1g1	2.2971e+08	2.095e+08	2.54954e+08	7.72703e+08	8.6278e+08	7.69763e+08	12	17	13	24	29	24	13702	no	YES	V-ATPase complex	V-ATPase complex	550	69	transporter/channel, V-ATPase complex, a.k.a. V-ATPase V1-G1, proton transport, SV acidification	YES	marked as SV
Q5FVI6	V-type proton ATPase subunit C 1 OS=Rattus norvegicus GN=Atp6v1c1 PE=2 SV=1 - [VATC1_RAT]	Atp6v1c1	4.53301e+08	4.4783e+08	4.12661e+08	7.71475e+08	7.59227e+08	7.6871e+08	94	90	91	135	127	133	43872.9	no	YES	V-ATPase complex	V-ATPase complex	341	70	transporter/channel, V-ATPase complex, a.k.a. V-ATPase V1-C1, proton transport, SV acidification	YES	marked as SV
F1LRI7	AP2-associated protein kinase 1 OS=Rattus norvegicus GN=Aak1 PE=1 SV=2 - [F1LRI7_RAT]	Aak1	1.32261e+08	2.03885e+08	1.59911e+08	7.23377e+08	5.91113e+08	7.48153e+08	87	87	91	180	183	184	103796	no	YES	not determined	1.53 (in the present study)	777	71	signaling, kinase	YES	marked as presynaptic
M0R757	Elongation factor 1-alpha OS=Rattus norvegicus GN=LOC100360413 PE=3 SV=1 - [M0R757_RAT]	LOC100360413	8.76942e+08	9.53264e+08	9.23354e+08	7.0326e+08	6.85029e+08	6.44097e+08	134	134	138	89	101	87	50076.1	no	YES	not determined	not calculated	194	72	ribosome, RNA processing and translation-related	NO
P56603	Secretory carrier-associated membrane protein 1 OS=Rattus norvegicus GN=Scamp1 PE=1 SV=1 - [SCAM1_RAT]	Scamp1	1.83343e+08	2.03315e+08	1.65827e+08	6.86639e+08	8.63222e+08	8.2304e+08	47	42	40	109	76	105	33932.9	YES	YES	6.28e-20	1	629	73	trafficking (others)	YES	marked as SV
P32851	Syntaxin-1A OS=Rattus norvegicus GN=Stx1a PE=1 SV=1 - [STX1A_RAT]	Stx1a	1.17979e+09	1.07783e+09	9.09397e+08	6.84338e+08	6.99829e+08	6.52561e+08	115	124	105	81	79	87	33046.7	YES	YES	3.3e-19	6	153	74	trafficking, SNAREs, membrane fusion, exocytosis, active zone, weak expression in GABAergic synapses, Williams-Beuren disease	YES	marked as post- and presynaptic, active zone, SV
M0R7A6	Protein Itsn2 OS=Rattus norvegicus GN=Itsn2 PE=1 SV=2 - [M0R7A6_RAT]	Itsn2	5.07456e+07	1.06515e+07	5.18677e+07	6.68448e+08	1.0344e+07	7.72671e+06	10	10	13	4	5	3	195454	phospholipids binding	NO	not determined	not calculated	1427	75	adapter/scaffold, endocytosis-related, a.k.a. intersectin 2, binds synapsin 1 and endocytosis machineries	NO
F1LPB9	Rabphilin-3A OS=Rattus norvegicus GN=Rph3a PE=1 SV=1 - [F1LPB9_RAT]	Rph3a	4.09069e+08	4.47798e+08	4.61764e+08	6.53639e+08	6.40113e+08	6.70623e+08	120	134	125	143	139	148	75755.7	phospholipids binding	YES	not determined	not calculated	371	76	small GTPases-related, accessory, membrane fusion and exocytosis, regulation of neurotransmitter release	YES	marked as SV
P62632	Elongation factor 1-alpha 2 OS=Rattus norvegicus GN=Eef1a2 PE=1 SV=1 - [EF1A2_RAT]	Eef1a2	7.38409e+08	8.48143e+08	7.91133e+08	6.37326e+08	5.90996e+08	5.33577e+08	116	120	102	77	89	69	50422.3	no	YES	not determined	not calculated	235	77	ribosome, RNA processing and translation-related	YES
P13233	2',3'-cyclic-nucleotide 3'-phosphodiesterase OS=Rattus norvegicus GN=Cnp PE=1 SV=2 - [CN37_RAT]	Cnp	1.27729e+09	1.14666e+09	1.26963e+09	6.15992e+08	5.90743e+08	5.32833e+08	238	241	223	130	141	130	47238.5	farnesyl	YES	not determined	not calculated	141	78	metabolic enzyme, cyclic nucleotides, control cAMP levels	NO
Q6RUV5	Ras-related C3 botulinum toxin substrate 1 OS=Rattus norvegicus GN=Rac1 PE=1 SV=1 - [RAC1_RAT]	Rac1	9.2902e+08	1.03906e+09	9.74543e+08	6.1225e+08	4.09462e+08	6.09525e+08	97	103	108	68	57	60	21436.2	no	YES	not determined	not calculated	187	79	small GTPases-related, ras, multiple involvements in intracellular signaling pathways	YES	marked as postsynaptic		however, protein identified in the immuno purified docked synaptic vesicle fraction (Morciano et al J Neurochem 2009)
A0A0G2K6U1	Vesicle-fusing ATPase OS=Rattus norvegicus GN=Nsf PE=1 SV=1 - [A0A0G2K6U1_RAT]	Nsf	1.39995e+09	1.53767e+09	1.42689e+09	6.06831e+08	5.70415e+08	6.22628e+08	383	349	339	173	155	175	82591	no	YES	not determined	not calculated	125	80	trafficking (others), membrane fusion, SNAREs regulation, regulation of neurotransmitter release	YES	marked as presynaptic
P11275	Calcium/calmodulin-dependent protein kinase type II subunit alpha OS=Rattus norvegicus GN=Camk2a PE=1 SV=1 - [KCC2A_RAT]	Camk2a	4.9327e+09	6.23641e+09	5.74371e+09	6.03271e+08	4.45784e+08	4.75938e+08	410	364	359	85	90	89	54080.5	no	YES	not determined	not calculated	24	81	signaling, kinase, CamKII-alpha	YES	marked as post- and presynaptic, SV docking
Q32PY6	Small RNA 2'-O-methyltransferase OS=Rattus norvegicus GN=Henmt1 PE=2 SV=1 - [HENMT_RAT]	Henmt1	0	0	0	6.03015e+08	5.0832e+08	8.3549e+08	0	0	0	4	4	3	45057.9	no	NO	not determined	not calculated	4124	82	PTM, methylation	NO
P60881	Synaptosomal-associated protein 25 OS=Rattus norvegicus GN=Snap25 PE=1 SV=1 - [SNP25_RAT]	Snap25	1.36354e+09	1.45732e+09	1.37554e+09	6.01311e+08	5.37702e+08	5.62558e+08	221	233	221	85	74	86	23300.2	no	YES	7.74e-20	2	131	83	trafficking, SNAREs core complex, membrane fusion and exocytosis	YES	marked as presynaptic
Q6QIX3	Zinc transporter 3 OS=Rattus norvegicus GN=Slc30a3 PE=1 SV=1 - [ZNT3_RAT]	Slc30a3	1.30661e+08	1.33437e+08	1.20537e+08	5.77989e+08	7.67615e+08	3.66328e+08	30	34	32	65	51	73	41871.4	YES	YES	not determined	not calculated	790	84	transporter/channel, zinc ion transport	YES	marked as SV
P01830	Thy-1 membrane glycoprotein OS=Rattus norvegicus GN=Thy1 PE=1 SV=1 - [THY1_RAT]	Thy1	1.66092e+09	1.92226e+09	1.69869e+09	5.72149e+08	8.85872e+08	9.41339e+08	85	76	83	37	45	37	18160.7	GPI anchor	YES	not determined	not calculated	101	85	cell surface, cell to cell signaling during synaptogenesis, modulate rho GTPases activity	NO
Q8R2H0	ATPase, H+ transporting, V1 subunit G isoform 2 OS=Rattus norvegicus GN=Atp6v1g2 PE=4 SV=1 - [Q8R2H0_RAT]	Atp6v1g2	3.67619e+08	3.61477e+08	4.02688e+08	4.97811e+08	5.77658e+08	4.21351e+08	56	43	39	59	55	45	13659	no	YES	V-ATPase complex	V-ATPase complex	397	86	transporter/channel, V-ATPase complex, a.k.a. V-ATPase V1-G2, proton transport, SV acidification	YES	marked as SV
A0A0G2K9J2	Protein Atp6v1h OS=Rattus norvegicus GN=Atp6v1h PE=1 SV=1 - [A0A0G2K9J2_RAT]	Atp6v1h	4.21262e+08	4.02868e+08	4.55441e+08	4.97001e+08	6.35351e+08	6.2508e+08	72	57	60	71	75	68	55833.1	no	YES	V-ATPase complex	V-ATPase complex	365	87	transporter/channel, V-ATPase complex, a.k.a. V-ATPase V1-H, proton transport, SV acidification	YES	marked as SV
P63081	V-type proton ATPase 16 kDa proteolipid subunit OS=Rattus norvegicus GN=Atp6v0c PE=2 SV=1 - [VATL_RAT]	Atp6v0c	1.88276e+08	1.83229e+08	1.65382e+08	4.85656e+08	4.27548e+08	4.955e+08	32	33	34	15	28	15	15797.5	YES	YES	V-ATPase complex	V-ATPase complex	619	88	transporter/channel, V-ATPase complex, a.k.a. V-ATPase V0-c, proton transport, SV acidification	YES	marked as SV
P09117	Fructose-bisphosphate aldolase C OS=Rattus norvegicus GN=Aldoc PE=1 SV=3 - [ALDOC_RAT]	Aldoc	3.17445e+09	3.01211e+09	3.1225e+09	4.6341e+08	5.30637e+08	4.91111e+08	279	270	261	68	51	72	39259.2	no	YES	not determined	not calculated	52	89	metabolic enzyme, cellular energy, glycolysis pathway, brain type aldolase, also interact with V-ATPase V1-E1 and regulate the V-ATPase complex assembly	YES	marked as postsynaptic		however, protein identified in the immuno purified docked synaptic vesicle fraction (Morciano et al J Neurochem 2009)
P21575	Dynamin-1 OS=Rattus norvegicus GN=Dnm1 PE=1 SV=2 - [DYN1_RAT]	Dnm1	1.46194e+09	1.76861e+09	1.48144e+09	4.48838e+08	4.24009e+08	4.21004e+08	461	474	434	150	151	152	97233.9	no	YES	not determined	not calculated	116	90	endocytosis-related, epileptic encephalopathy early infantile 31 disease	YES	marked as presynaptic, SV
P15791	Calcium/calmodulin-dependent protein kinase type II subunit delta OS=Rattus norvegicus GN=Camk2d PE=1 SV=1 - [KCC2D_RAT]	Camk2d	3.57732e+09	4.7594e+09	4.22444e+09	4.4725e+08	3.4338e+08	3.2373e+08	235	227	202	33	34	30	60042.5	no	NO	not determined	not calculated	40	91	signaling, kinase, CamKII-delta	NO
O35509	Ras-related protein Rab-11B OS=Rattus norvegicus GN=Rab11b PE=1 SV=4 - [RB11B_RAT]	Rab11b	3.03931e+08	3.42129e+08	3.50067e+08	4.45148e+08	4.80423e+08	3.99828e+08	41	40	38	44	40	43	24473.5	geranylgeranyl	YES	not determined	not calculated	449	92	small GTPases-related, Rabs, plasma membrane recycling	YES	marked as SV
P62494	Ras-related protein Rab-11A OS=Rattus norvegicus GN=Rab11a PE=1 SV=3 - [RB11A_RAT]	Rab11a	3.03931e+08	3.42129e+08	3.50067e+08	4.45148e+08	4.80423e+08	3.99828e+08	24	27	21	33	37	29	24378.4	geranylgeranyl	NO	not determined	not calculated	450	93	UD, small GTPases-related, Rabs, autophagy, lysosome	YES	marked as postsynaptic recycling endosome		however, protein identified in the immuno purified docked synaptic vesicle fraction (Morciano et al J Neurochem 2009)
P59215	Guanine nucleotide-binding protein G(o) subunit alpha OS=Rattus norvegicus GN=Gnao1 PE=1 SV=2 - [GNAO_RAT]	Gnao1	3.72146e+09	3.79406e+09	3.89468e+09	4.43588e+08	4.69073e+08	6.71514e+08	236	231	250	76	73	74	40042.9	myristoylated, palmitoylated	YES	not determined	not calculated	39	94	signal transduction, trimeric GTPases, stimulated by RGS14 (synaptic plasticity modulator), epileptic encephalopathy early infantile 17 disease	NO
P07340	Sodium/potassium-transporting ATPase subunit beta-1 OS=Rattus norvegicus GN=Atp1b1 PE=1 SV=1 - [AT1B1_RAT]	Atp1b1	4.84673e+09	4.1002e+09	4.83028e+09	4.39128e+08	4.66658e+08	4.46898e+08	228	224	212	58	62	52	35179	YES	YES	not determined	not calculated	25	95	transporter/channel, sodium (in) potassium (out) transport	NO
Q4V7D3	Macoilin OS=Rattus norvegicus GN=Tmem57 PE=1 SV=1 - [MACOI_RAT]	Tmem57	4.66667e+08	4.27995e+08	4.23387e+08	4.30576e+08	4.21602e+08	4.01091e+08	2	2	7	1	2	3	76034.5	YES	NO	not determined	not calculated	337	96	UD, unknown function, a.k.a. Tmem 57	NO
Q9Z2I6	Synaptic vesicle glycoprotein 2C OS=Rattus norvegicus GN=Sv2c PE=1 SV=1 - [SV2C_RAT]	Sv2c	4.34877e+07	4.4612e+07	2.4721e+07	4.21063e+08	3.13398e+08	4.58322e+08	16	20	19	59	51	45	82195.5	YES	YES	not determined	not calculated	1553	97	trafficking, structural component of synaptic vesicles, regulation of neurotransmitter release, calcium regulator, dopamine release, Parkinson's Disease	YES	marked as SV
F1LUV9	Neural cell adhesion molecule 1 OS=Rattus norvegicus GN=Ncam1 PE=1 SV=3 - [F1LUV9_RAT]	Ncam1	1.25038e+09	1.32185e+09	1.38546e+09	4.15887e+08	4.54989e+08	3.78381e+08	183	186	166	76	75	76	91578.7	YES	YES	not determined	not calculated	146	98	adhesion	YES	marked as post- and presynaptic
F1LUT4	Phospholipid-transporting ATPase OS=Rattus norvegicus GN=Atp8a1 PE=1 SV=3 - [F1LUT4_RAT]	Atp8a1	1.30614e+08	1.3625e+08	1.2469e+08	4.05507e+08	4.20612e+08	3.93889e+08	74	70	75	121	117	128	110883	YES	YES	not determined	not calculated	791	99	transporter/channel, phospholipids, aminophospholipid translocase	YES	marked as SV
P61765	Syntaxin-binding protein 1 OS=Rattus norvegicus GN=Stxbp1 PE=1 SV=1 - [STXB1_RAT]	Stxbp1	2.63252e+09	2.88849e+09	2.78272e+09	3.80178e+08	4.39644e+08	3.79765e+08	449	403	405	87	93	81	67525.9	no	YES	2.25E-19	2	62	100	trafficking (others), exocytosis, regulation of neurotransmitter release, a.k.a. munc18, interact with syntaxins and small GTPases-related proteins, epileptic encephalopathy early infantile 4 disease	YES
Q6P503	ATPase, H+ transporting, V1 subunit D, isoform CRA_c OS=Rattus norvegicus GN=Atp6v1d PE=1 SV=1 - [Q6P503_RAT]	Atp6v1d	2.39821e+08	2.75776e+08	2.70969e+08	3.79186e+08	3.9412e+08	4.22305e+08	74	60	63	95	78	83	28291.3	no	YES	V-ATPase complex	V-ATPase complex	531	101	transporter/channel, V-ATPase complex, a.k.a. V-ATPase V1-D, proton transport, SV acidification	YES	marked as SV
P05712	Ras-related protein Rab-2A OS=Rattus norvegicus GN=Rab2a PE=2 SV=1 - [RAB2A_RAT]	Rab2a	4.32626e+08	4.17971e+08	4.20521e+08	3.73114e+08	3.43569e+08	4.35521e+08	77	70	75	59	50	70	23520.7	geranylgeranyl	YES	not determined	not calculated	358	102	small GTPases-related, Rabs	YES	marked as SV
M0R5T4	Protein Rac3 OS=Rattus norvegicus GN=Rac3 PE=4 SV=2 - [M0R5T4_RAT]	Rac3	3.40893e+08	6.32562e+08	3.57557e+08	3.69725e+08	6.74973e+07	3.43945e+08	22	53	28	16	13	16	21508.1	no	NO	not determined	not calculated	420	103	UD, small GTPases-related, Rho/Ras family, GABAergic neurons	YES
P09527	Ras-related protein Rab-7a OS=Rattus norvegicus GN=Rab7a PE=1 SV=2 - [RAB7A_RAT]	Rab7a	2.33678e+08	2.51943e+08	2.84755e+08	3.68421e+08	2.75168e+08	1.90796e+08	46	49	41	27	30	31	23488.9	geranylgeranyl	YES	not determined	not calculated	540	104	small GTPases-related, Rabs, endo-lysosomal and autophagosomal pathway, Charcot-Marie-Tooth disease 2B	YES	marked as SV
P50408	V-type proton ATPase subunit F OS=Rattus norvegicus GN=Atp6v1f PE=1 SV=1 - [VATF_RAT]	Atp6v1f	1.50249e+08	1.86416e+08	1.7157e+08	3.59219e+08	2.40628e+08	3.87662e+08	34	34	36	48	49	46	13362	no	YES	V-ATPase complex	V-ATPase complex	724	105	transporter/channel, V-ATPase complex, a.k.a. V-ATPase V1-F, proton transport, SV acidification	YES	marked as SV
Q9ERH3	WD repeat-containing protein 7 OS=Rattus norvegicus GN=Wdr7 PE=1 SV=1 - [WDR7_RAT]	Wdr7	1.87335e+08	1.86881e+08	1.77721e+08	3.24529e+08	3.52633e+08	3.36726e+08	109	114	115	127	133	134	163086	no	YES	not determined	not calculated	621	106	small GTPases-related, accessory, a.k.a. rabconnectin 3-beta, Rab3 GTP/GDP exchange regulator, calcium-dependent exocytosis regulation, may also interact with V-ATPase-V1B1 and V1C1	NO
P68370	Tubulin alpha-1A chain OS=Rattus norvegicus GN=Tuba1a PE=1 SV=1 - [TBA1A_RAT]	Tuba1a	1.08817e+10	1.15385e+10	8.68352e+09	3.23959e+08	4.1099e+08	3.45385e+08	556	512	481	56	52	58	50103.6	no	YES	not determined	not calculated	5	107	cytoskeleton, tubulin, microtubules, lissencephaly 3 disease	YES
B0BNK1	Protein Rab5c OS=Rattus norvegicus GN=Rab5c PE=1 SV=1 - [B0BNK1_RAT]	Rab5c	1.36227e+08	1.7402e+08	1.67762e+08	3.23451e+08	2.71108e+08	4.66012e+08	24	25	21	28	34	31	23410.8	geranylgeranyl	YES	not determined	not calculated	764	108	small GTPases-related, Rabs	YES	marked as SV
P63259	Actin, cytoplasmic 2 OS=Rattus norvegicus GN=Actg1 PE=1 SV=1 - [ACTG_RAT]	Actg1	1.8004e+10	2.16726e+10	1.59254e+10	3.13996e+08	2.59036e+08	3.55906e+08	774	690	641	54	45	46	41765.8	no	NO	not determined	not calculated	1	109	cytoskeleton, actin	YES	marked as post- and presynaptic
Q66HA6	ADP-ribosylation factor-like protein 8B OS=Rattus norvegicus GN=Arl8b PE=2 SV=1 - [ARL8B_RAT]	Arl8b	1.73996e+08	2.44641e+08	2.18335e+08	3.04592e+08	3.0831e+08	2.77516e+08	23	17	21	32	32	27	21525.1	no	YES	not determined	not calculated	653	110	small GTPases-related, arf like	YES
Q3B7V5	Protein Rab2b OS=Rattus norvegicus GN=Rab2b PE=1 SV=1 - [Q3B7V5_RAT]	Rab2b	0	1.96891e+08	1.92885e+08	3.03971e+08	1.70503e+08	2.62889e+08	0	20	25	21	18	28	24070	geranylgeranyl	YES	not determined	not calculated	4125	111	small GTPases-related, Rabs	NO
Q08877	Dynamin-3 OS=Rattus norvegicus GN=Dnm3 PE=1 SV=2 - [DYN3_RAT]	Dnm3	9.9027e+08	1.17408e+09	9.26222e+08	3.01423e+08	3.327e+08	2.93022e+08	160	180	159	78	68	76	97852.9	no	YES	not determined	not calculated	175	112	endocytosis-related	YES	marked as post- and presynaptic
D3ZPP2	Protein Arl8a OS=Rattus norvegicus GN=Arl8a PE=1 SV=1 - [D3ZPP2_RAT]	Arl8a	1.15797e+08	1.8387e+08	1.57009e+08	2.97047e+08	2.71101e+08	2.3432e+08	24	22	22	32	31	32	21376	no	YES	not determined	not calculated	854	113	small GTPases-related, arf like	NO
P07936	Neuromodulin OS=Rattus norvegicus GN=Gap43 PE=1 SV=1 - [NEUM_RAT]	Gap43	2.11854e+09	2.65545e+09	2.65895e+09	2.96904e+08	2.82354e+08	4.89702e+08	135	122	120	31	38	38	23589.3	palmitoylated	YES	not determined	not calculated	80	114	signaling, a.k.a. GAP-43, axon elongation	YES
A1L1J8	Protein Rab5b OS=Rattus norvegicus GN=Rab5b PE=1 SV=1 - [A1L1J8_RAT]	Rab5b	1.2532e+08	1.27123e+08	1.39662e+08	2.91467e+08	2.52409e+08	4.09778e+08	29	24	22	29	34	29	23659.9	geranylgeranyl	YES	not determined	not calculated	813	115	small GTPases-related, Rabs	YES	marked as SV
P63322	Ras-related protein Ral-A OS=Rattus norvegicus GN=Rala PE=1 SV=1 - [RALA_RAT]	Rala	3.17024e+08	3.18855e+08	3.0918e+08	2.8879e+08	1.36886e+08	1.89914e+08	57	48	44	28	31	22	23538	geranylgeranyl	YES	not determined	not calculated	438	116	small GTPases-related, Rho/Ras, GTP sensor for GTP-dependent exocytosis of dense core vesicles	NO
A0A0G2K3L8	Protein Wdfy1 OS=Rattus norvegicus GN=Wdfy1 PE=1 SV=1 - [A0A0G2K3L8_RAT]	Wdfy1	3.12937e+07	4.20302e+07	3.27508e+07	2.87201e+08	3.26887e+08	3.12754e+08	18	9	18	68	56	68	46145.3	phosphoinositol binding	YES	not determined	not calculated	1834	117	endocytosis-related	NO
A0A096MIT7	Synapsin-3 OS=Rattus norvegicus GN=Syn3 PE=1 SV=2 - [A0A096MIT7_RAT]	Syn3	2.54709e+08	2.89439e+08	2.80866e+08	2.84645e+08	2.1338e+08	2.37904e+08	43	44	53	56	52	54	63304.9	Phospholipid (negative charge) binding	YES	not determined	not calculated	509	118	trafficking, structural component of synaptic vesicles, regulation of neurotransmitter release	YES	marked as SV
M0RC99	Ras-related protein Rab-5A OS=Rattus norvegicus GN=Rab5a PE=2 SV=1 - [RAB5A_RAT]	Rab5a	6.41235e+07	6.55347e+07	6.58784e+07	2.81973e+08	2.89838e+08	4.57981e+08	14	17	12	26	32	32	23609.8	geranylgeranyl	YES	not determined	not calculated	1231	119	small GTPases-related, Rabs	YES	marked as postsynaptic and SV
P04642	L-lactate dehydrogenase A chain OS=Rattus norvegicus GN=Ldha PE=1 SV=1 - [LDHA_RAT]	Ldha	1.88316e+09	2.0877e+09	1.91079e+09	2.81269e+08	2.69103e+08	2.66792e+08	94	112	107	39	43	31	36427.3	no	YES	not determined	not calculated	92	120	metabolic enzyme, cellular energy, protective against excessive glycolysis	NO
Q6AXS4	Renin receptor OS=Rattus norvegicus GN=Atp6ap2 PE=2 SV=1 - [RENR_RAT]	Atp6ap2	1.11014e+08	1.30411e+07	1.03012e+08	2.78038e+08	3.8215e+08	4.78833e+08	8	6	8	11	12	10	39057.3	YES	YES	V-ATPase complex	V-ATPase complex	873	121	transporter/channel, V-ATPase complex, a.k.a. V-ATPase accessory protein 2, regulate proton transport, SV acidification, mental retardation X-linked with epilepsy disease, parkinsonism with spasticity X-linked	NO
Q6IRF8	ATPase, H+ transporting, lysosomal accessory protein 1 OS=Rattus norvegicus GN=Atp6ap1 PE=1 SV=1 - [Q6IRF8_RAT]	Atp6ap1	1.22475e+08	1.80833e+08	1.29972e+08	2.77617e+08	3.14822e+08	2.70339e+08	9	13	10	25	23	17	51071.2	YES	YES	V-ATPase complex	V-ATPase complex	834	122	transporter/channel, V-ATPase complex, a.k.a. V-ATPase Ac45 subunit, proton transport, SV acidification, immunodeficiency 47 (some patients with neurologic features such as mild intellectual disabilities and behavioral abnormalities)	YES	marked as SV
Q3MIE4	Synaptic vesicle membrane protein VAT-1 homolog OS=Rattus norvegicus GN=Vat1 PE=1 SV=1 - [VAT1_RAT]	Vat1	9.81988e+07	9.72635e+07	1.08073e+08	2.7188e+08	2.38839e+08	2.42282e+08	22	25	24	44	33	52	43091	YES	YES	not determined	not calculated	936	123	transporter/channel, monoamines transport, a.k.a. VMAT1, slc18a1, or mitofusin-binding protein	NO
A0A0G2K1L8	Brain acid soluble protein 1 OS=Rattus norvegicus GN=Basp1 PE=1 SV=1 - [A0A0G2K1L8_RAT]	Basp1	2.36726e+09	2.30709e+09	2.5433e+09	2.69833e+08	2.79021e+08	2.78379e+08	87	113	97	26	28	36	21706.4	myristoylated	YES	not determined	not calculated	70	124	signaling, calmodulin binding protein, a.k.a. CAP-23 or NAP-22	NO
A0A0A0MY48	Dynamin-2 OS=Rattus norvegicus GN=Dnm2 PE=1 SV=2 - [A0A0A0MY48_RAT]	Dnm2	9.6755e+08	1.26069e+09	8.66043e+08	2.66875e+08	3.02414e+08	2.88971e+08	111	135	115	58	52	49	97193.5	no	YES	not determined	not calculated	181	125	endocytosis-related	YES
G3V964	Neurotrimin OS=Rattus norvegicus GN=Ntm PE=4 SV=2 - [G3V964_RAT]	Ntm	5.54532e+08	3.44275e+08	3.61272e+08	2.66571e+08	1.67328e+08	1.89016e+08	48	46	41	28	26	32	37597.3	GPI anchor	YES	not determined	not calculated	295	126	adhesion	NO
F1LS42	Protein kinase C OS=Rattus norvegicus GN=Prkcb PE=1 SV=2 - [F1LS42_RAT]	Prkcb	2.60542e+08	2.76455e+08	2.70455e+08	2.64354e+08	2.84656e+08	2.55489e+08	134	99	90	100	100	114	76665.1	no	NO (isoform)	not determined	not calculated	501	127	signaling, kinase, PKC-beta	YES	marked as presynaptic
P68403	Protein kinase C beta type OS=Rattus norvegicus GN=Prkcb PE=1 SV=3 - [KPCB_RAT]	Prkcb	2.60542e+08	2.76455e+08	2.70455e+08	2.64354e+08	2.84656e+08	2.55489e+08	126	108	101	98	100	113	76701	no	YES	not determined	not calculated	502	128	signaling, kinase, PKC-beta	YES	marked as presynaptic
A0A0G2K0M8	Neural cell adhesion molecule 1 OS=Rattus norvegicus GN=Ncam1 PE=1 SV=1 - [A0A0G2K0M8_RAT]	Ncam1	6.26829e+08	6.31731e+08	7.10303e+08	2.63101e+08	2.91492e+08	3.87307e+08	150	154	144	76	63	85	108482	YES	NO (isoform)	not determined	not calculated	266	129	adhesion	YES	marked as post- and presynaptic
D3ZDJ3	Protein Elmod1 OS=Rattus norvegicus GN=Elmod1 PE=4 SV=2 - [D3ZDJ3_RAT]	Elmod1	4.41208e+08	4.29296e+08	3.65176e+08	2.59254e+08	1.98178e+08	2.4259e+08	12	13	10	4	4	1	39045.9	no	NO	not determined	not calculated	350	130	UD, small GTPases-related, accessory, activate members of the arl/arf family	NO
P32736	Opioid-binding protein/cell adhesion molecule OS=Rattus norvegicus GN=Opcml PE=1 SV=2 - [OPCM_RAT]	Opcml	6.95013e+08	5.05133e+08	5.10069e+08	2.55219e+08	3.16436e+08	3.11202e+08	49	50	48	39	41	36	38043.4	GPI anchor	YES	not determined	not calculated	249	131	adhesion	NO
A9CMA6	Transmembrane protein 163 OS=Rattus norvegicus GN=Tmem163 PE=1 SV=1 - [TM163_RAT]	Tmem163	1.02748e+08	1.04102e+08	1.07082e+08	2.46218e+08	3.60202e+08	3.43121e+08	15	18	20	51	61	47	31324.5	YES	NO	not determined	not calculated	918	132	transporter/channel, a.k.a. SV31, proton-dependent Zn ions transport	YES	marked as SV
Q5XIF6	Tubulin alpha-4A chain OS=Rattus norvegicus GN=Tuba4a PE=1 SV=1 - [TBA4A_RAT]	Tuba4a	8.0253e+09	9.52944e+09	6.45609e+09	2.44006e+08	2.19562e+08	2.95129e+08	459	449	397	48	28	54	49892.4	no	YES	not determined	not calculated	11	133	cytoskeleton, tubulin, microtubules	NO
D3ZHY9	Protein Rasal1 OS=Rattus norvegicus GN=Rasal1 PE=4 SV=2 - [D3ZHY9_RAT]	Rasal1	5.80757e+07	6.01512e+07	6.18492e+07	2.42242e+08	2.9674e+08	2.63103e+08	42	53	53	114	89	102	89540.9	Phospholipid binding	YES	not determined	not calculated	1307	134	small GTPases-related, accessory, regulator of ras-signaling, GAP	NO
P47860	ATP-dependent 6-phosphofructokinase, platelet type OS=Rattus norvegicus GN=Pfkp PE=1 SV=2 - [PFKAP_RAT]	Pfkp	5.69834e+08	6.31179e+08	6.04937e+08	2.40177e+08	2.83676e+08	1.89606e+08	150	127	140	65	72	70	85665.4	no	YES	not determined	not calculated	290	135	metabolic enzyme, cellular energy, glycolysis pathway (the first commiting step), kinase	NO
G3V8F1	Transporter OS=Rattus norvegicus GN=Slc6a7 PE=1 SV=1 - [G3V8F1_RAT]	Slc6a7	6.40899e+07	6.48988e+07	6.62433e+07	2.3732e+08	3.35359e+08	3.4952e+08	5	6	6	17	26	24	71029.6	YES	YES	not determined	not calculated	1233	136	transporter/channel, a.k.a. sodium-dependent proline transporter, regulation of glutamatergic synaptic activity	YES	marked as SV
Q6AY41	Cell cycle control protein 50A OS=Rattus norvegicus GN=Tmem30a PE=2 SV=1 - [CC50A_RAT]	Tmem30a	8.09065e+07	9.59656e+07	8.14925e+07	2.33631e+08	4.44421e+08	2.51906e+08	15	15	11	30	22	32	37149.1	YES	YES	not determined	not calculated	1063	137	transporter/channel, aminophospholipids translocation, uptake of lipid signaling molecules	NO
G3V7P1	Syntaxin-12 OS=Rattus norvegicus GN=Stx12 PE=1 SV=1 - [STX12_RAT]	Stx12	8.73585e+07	8.71508e+07	8.67756e+07	2.31256e+08	1.00935e+08	2.37724e+08	28	25	26	19	25	20	31167.9	YES	YES	not determined	not calculated	1018	138	trafficking, SNAREs, membrane fusion, plasma membrane recycling, a.k.a. syntaxin-13	YES	marked as SV
D3ZSU3	Protein Slc7a14 OS=Rattus norvegicus GN=Slc7a14 PE=4 SV=2 - [D3ZSU3_RAT]	Slc7a14	4.68795e+07	3.67577e+07	4.14422e+07	2.28543e+08	1.36215e+08	1.75784e+08	10	10	11	26	16	18	83954.8	YES	YES	not determined	not calculated	1493	139	transporter/channel, cationic amino acid (arginine) transport, retinitis pigmentosa 68 disease	NO
Q52KS1	ATP-dependent 6-phosphofructokinase OS=Rattus norvegicus GN=Pfkm PE=1 SV=1 - [Q52KS1_RAT]	Pfkm	4.8159e+08	5.14339e+08	5.40016e+08	2.17579e+08	2.42552e+08	2.18768e+08	121	96	96	43	55	55	85288.6	no	YES	not determined	not calculated	331	140	metabolic enzyme, cellular energy, glycolysis pathway (the first commiting step), kinase	NO
A8WCF8	Tumor protein p63-regulated gene 1-like protein OS=Rattus norvegicus GN=Tprg1l PE=1 SV=1 - [TPRGL_RAT]	Tprg1l	4.44759e+07	6.77219e+07	6.35215e+07	2.1618e+08	2.93573e+08	1.80033e+08	14	18	11	37	35	25	29825.4	no	NO	not determined	0.94 (in the present study)	1535	141	trafficking (others), a.k.a. mover, regulation of neurotransmitter release, negative regulator of evoked SV exocytosis	NO
Q5BJT9	Creatine kinase, mitochondrial 1, ubiquitous OS=Rattus norvegicus GN=Ckmt1b PE=1 SV=1 - [Q5BJT9_RAT]	Ckmt1b	2.51796e+09	2.72883e+09	2.62272e+09	2.15459e+08	1.98969e+08	2.02997e+08	373	369	336	32	35	35	46932.2	no	YES	not determined	not calculated	66	142	metabolic enzyme, cellular energy, kinase, constitute a rapidly usable reservoir of energy (phosphocreatine) during acute anaerobic metabolism	NO
G3V9G3	Calcium/calmodulin-dependent protein kinase II, beta, isoform CRA_a OS=Rattus norvegicus GN=Camk2b PE=1 SV=1 - [G3V9G3_RAT]	Camk2b	3.91956e+09	4.98335e+09	4.48392e+09	2.12231e+08	3.47748e+08	3.20133e+08	338	327	289	45	55	64	60422.7	no	YES	not determined	not calculated	34	143	signaling, kinase, CamKII-beta	YES	marked as postsynaptic		presynaptic function of CAMK2A and CAMK2B in the CA3 area of the hippocampus (Kool et al J Neurosci 2019)
Q62813	Limbic system-associated membrane protein OS=Rattus norvegicus GN=Lsamp PE=1 SV=1 - [LSAMP_RAT]	Lsamp	6.25071e+08	6.69118e+08	6.28412e+08	2.12221e+08	2.54609e+08	2.71806e+08	92	106	103	77	57	76	37301.2	GPI anchor	YES	not determined	not calculated	268	144	adhesion, axon guidance	NO
P11730	Calcium/calmodulin-dependent protein kinase type II subunit gamma OS=Rattus norvegicus GN=Camk2g PE=1 SV=1 - [KCC2G_RAT]	Camk2g	3.48342e+09	4.693e+09	3.98344e+09	2.11692e+08	1.1916e+08	2.00887e+08	240	237	218	31	29	38	59001.1	no	YES	not determined	not calculated	44	145	signaling, kinase, CamKII-gamma	NO
D4A871	Protein Lmod3 OS=Rattus norvegicus GN=Lmod3 PE=4 SV=3 - [D4A871_RAT]	Lmod3	1.24065e+08	1.46065e+08	1.23257e+08	2.06741e+08	6.33647e+08	3.13362e+08	6	5	6	9	10	7	66049.1	no	NO	not determined	not calculated	825	146	UD, cytoskeleton regulator, actin, increase the rate of actin polymerization	NO
Q04940	Neurogranin OS=Rattus norvegicus GN=Nrgn PE=1 SV=1 - [NEUG_RAT]	Nrgn	8.73184e+08	9.45311e+08	8.28364e+08	1.92672e+08	1.18493e+08	0	14	20	18	2	3	0	7491.51	no	NO	not determined	not calculated	195	147	signaling, calmodulin-binding PKC substrate, neostriatum, neocortex and hippocampus	YES	marked as postsynaptic		may also locate to presynaptic side (Houben et al J Neurosci Res 2000)
Q5PPI4	Lysosome-associated membrane glycoprotein 5 OS=Rattus norvegicus GN=Lamp5 PE=2 SV=1 - [LAMP5_RAT]	Lamp5	0	9817685	0	1.83023e+08	2.00526e+08	1.25972e+08	0	2	0	11	16	16	31485	YES	YES	not determined	not calculated	4126	148	trafficking (others), regulation of neurotransmitter release, regulator of evoked SV exocytosis in GABAergic synapse	NO
P54311	Guanine nucleotide-binding protein G(I)/G(S)/G(T) subunit beta-1 OS=Rattus norvegicus GN=Gnb1 PE=1 SV=4 - [GBB1_RAT]	Gnb1	2.1399e+09	2.65462e+09	2.70859e+09	1.82175e+08	2.60771e+08	2.49524e+08	194	156	147	31	32	25	37353	myristoylated, palmitoylated	YES	not determined	not calculated	79	149	signal transduction, trimeric GTPases, mental retardation autosomal dominant 42 disease	NO
P97610	Synaptotagmin-12 OS=Rattus norvegicus GN=Syt12 PE=1 SV=1 - [SYT12_RAT]	Syt12	8.8725e+07	1.01049e+08	8.6641e+07	1.78371e+08	1.8768e+08	1.97468e+08	25	25	20	33	29	38	46578.9	YES	YES	not determined	not calculated	1008	150	trafficking (others), exocytosis, regulation of neurotransmitter release (spontaneous), calcium-independent, complex with syt1 preventing syt1 from interacting with SNAREs	NO
P63102	14-3-3 protein zeta/delta OS=Rattus norvegicus GN=Ywhaz PE=1 SV=1 - [1433Z_RAT]	Ywhaz	4.13936e+09	4.77468e+09	4.45275e+09	1.67025e+08	1.10817e+08	1.71487e+08	228	189	222	22	19	16	27753.7	no	YES	not determined	not calculated	29	151	adapter/scaffold, bind phosphoproteins that regulate survival and interact with raf kinases, bad, bax, blc-2, bcl-xl, protein targeting to mitochondria, a.k.a. mitochondrial import stimulation factor S1 subunit or protein kinase C inhibitor protein1 (KCIP-1)	YES	marked as postsynaptic		protein identified in the immuno purified docked synaptic vesicle fraction (Morciano et al J Neurochem 2009)
Q5U1Z2	Trafficking protein particle complex subunit 3 OS=Rattus norvegicus GN=Trappc3 PE=2 SV=1 - [TPPC3_RAT]	Trappc3	7.29e+07	1.00557e+08	6.99919e+07	1.63622e+08	1.28961e+08	1.53749e+08	9	7	7	20	23	21	20289.2	palmitoylated	YES	not determined	not calculated	1135	152	trafficking (others), TRAPP core complex	NO
P61983	14-3-3 protein gamma OS=Rattus norvegicus GN=Ywhag PE=1 SV=2 - [1433G_RAT]	Ywhag	3.38287e+09	3.94771e+09	3.61928e+09	1.61596e+08	1.00142e+08	1.67583e+08	151	149	153	16	13	19	28284.9	no	NO	not determined	not calculated	45	153	adapter/scaffold (bind PKC, actin, receptor tyrosine kinase...)	YES	marked as presynaptic
P68511	14-3-3 protein eta OS=Rattus norvegicus GN=Ywhah PE=1 SV=2 - [1433F_RAT]	Ywhah	3.20944e+09	3.81053e+09	3.37884e+09	1.60789e+08	9.77108e+07	1.58673e+08	126	92	101	14	11	11	28194	no	NO	not determined	not calculated	49	154	adapter/scaffold (phosphoinositide-dependent kinase)	YES	marked as presynaptic
F1LS98	Protein kinase C OS=Rattus norvegicus GN=Prkca PE=1 SV=3 - [F1LS98_RAT]	Prkca	1.64431e+08	1.53811e+08	1.60952e+08	1.58501e+08	2.01898e+08	1.20963e+08	101	84	68	48	61	59	76730.1	no	NO	not determined	not calculated	687	155	signaling, kinase, PKC-alpha	YES	marked as presynaptic
P10824	Guanine nucleotide-binding protein G(i) subunit alpha-1 OS=Rattus norvegicus GN=Gnai1 PE=1 SV=3 - [GNAI1_RAT]	Gnai1	1.50319e+09	1.67389e+09	1.53238e+09	1.52381e+08	2.36682e+08	3.63423e+08	114	109	105	22	24	24	40319.2	myristoylated, palmitoylated	NO	not determined	not calculated	112	156	signal transduction, trimeric GTPases	NO
P97710	Tyrosine-protein phosphatase non-receptor type substrate 1 OS=Rattus norvegicus GN=Sirpa PE=1 SV=1 - [SHPS1_RAT]	Sirpa	4.16244e+08	4.33587e+08	4.70088e+08	1.51012e+08	1.30821e+08	1.18393e+08	81	68	70	28	30	26	55656	YES	YES	not determined	not calculated	367	157	cell surface	NO
Q641Z2	Tyrosine-protein phosphatase non-receptor type 9 OS=Rattus norvegicus GN=Ptpn9 PE=2 SV=1 - [PTN9_RAT]	Ptpn9	2.65918e+07	2.38347e+07	2.04915e+07	1.48781e+08	1.24108e+08	1.1568e+08	15	13	14	45	45	56	67918.7	phosphoinositol binding	YES	not determined	not calculated	1973	158	signaling, phosphatase, a.k.a. MEG2	NO
P30835	ATP-dependent 6-phosphofructokinase, liver type OS=Rattus norvegicus GN=Pfkl PE=1 SV=3 - [PFKAL_RAT]	Pfkl	3.05508e+08	3.26802e+08	3.9187e+08	1.4647e+08	1.61323e+08	9.58507e+07	49	41	51	43	43	41	85284.4	no	YES	not determined	not calculated	447	159	metabolic enzyme, cellular energy, glycolysis pathway (the first commiting step), kinase	NO
Q8CFN2	Cell division control protein 42 homolog OS=Rattus norvegicus GN=Cdc42 PE=1 SV=2 - [CDC42_RAT]	Cdc42	4.43875e+08	7.24719e+08	7.25875e+08	1.46431e+08	1.15452e+08	1.05512e+08	55	47	39	9	8	9	21245	geranyl	NO	not determined	not calculated	347	160	small GTPases-related, Rho/Ras, cytoskeleton regulator, actin filament, Takenouchi-Kozaki mental retardation disease	YES
P04897	Guanine nucleotide-binding protein G(i) subunit alpha-2 OS=Rattus norvegicus GN=Gnai2 PE=1 SV=3 - [GNAI2_RAT]	Gnai2	1.49344e+09	1.64366e+09	1.54693e+09	1.45149e+08	2.31942e+08	3.38249e+08	116	115	112	16	15	12	40473.1	myristoylated, palmitoylated	YES	not determined	not calculated	113	161	signal transduction, trimeric GTPases, interact with dopamine receptor 2 and sequester D2 as an intracellular pool	NO
D3ZQL7	Protein Tppp OS=Rattus norvegicus GN=Tppp PE=1 SV=1 - [D3ZQL7_RAT]	Tppp	6.05246e+08	7.36833e+08	6.99337e+08	1.43221e+08	1.24521e+08	1.75437e+08	68	63	64	28	23	24	23532.1	no	YES	not determined	not calculated	274	162	cytoskeleton regulator, tubulin, microtubules bundling and stabilization, golgi outpost	NO
Q2I6B1	V-type proton ATPase subunit a OS=Rattus norvegicus GN=Atp6v0a2 PE=1 SV=1 - [Q2I6B1_RAT]	Atp6v0a2	0	0	0	1.43035e+08	0	0	0	0	0	8	8	0	97977.1	YES	NO	V-ATPase complex	V-ATPase complex	4127	163	UD, transporter/channel, V-ATPase complex, a.k.a. V-ATPase V0-a2, proton transport, SV acidification, brain regional? Cutis laxa autosomal recessive 2A disease	NO
P08753	Guanine nucleotide-binding protein G(k) subunit alpha OS=Rattus norvegicus GN=Gnai3 PE=1 SV=3 - [GNAI3_RAT]	Gnai3	1.44025e+09	1.25057e+08	1.11538e+08	1.40392e+08	2.22464e+08	3.50635e+08	87	33	32	18	16	23	40496.2	myristoylated, palmitoylated	NO	not determined	not calculated	121	164	UD, signal transduction, trimeric GTPases, auriculocondylar syndrome 1 disease	NO
P97829	Leukocyte surface antigen CD47 OS=Rattus norvegicus GN=Cd47 PE=1 SV=1 - [CD47_RAT]	Cd47	4.36585e+08	3.64177e+08	5.13075e+08	1.40285e+08	1.06341e+08	1.57977e+08	32	35	31	13	15	13	38902.5	YES	NO	not determined	not calculated	354	165	cell surface, presynaptic receptor for Sirp-alpha, signaling for VGLUT1 vesicles clustering synaptic plasticity	NO
P42123	L-lactate dehydrogenase B chain OS=Rattus norvegicus GN=Ldhb PE=1 SV=2 - [LDHB_RAT]	Ldhb	2.23834e+09	2.41691e+09	2.19795e+09	1.4025e+08	1.62514e+08	1.73909e+08	114	116	114	30	20	19	36589.1	no	YES	not determined	not calculated	75	166	metabolic enzyme, cellular energy, compensate for high rate aerobic glycolysis, neocortex, brain enlargement in the evolution?	NO
P85108	Tubulin beta-2A chain OS=Rattus norvegicus GN=Tubb2a PE=1 SV=1 - [TBB2A_RAT]	Tubb2a	5.17758e+09	5.29526e+09	5.89704e+09	1.39109e+08	1.25759e+08	1.70586e+08	788	769	730	80	57	85	49875	no	YES	not determined	not calculated	20	167	cytoskeleton, tubulin, microtubules, cortical dysplasia complex with other brain malformations 5 disease	NO
Q3KRE8	Tubulin beta-2B chain OS=Rattus norvegicus GN=Tubb2b PE=1 SV=1 - [TBB2B_RAT]	Tubb2b	5.15698e+09	5.29526e+09	5.89704e+09	1.39109e+08	1.05935e+08	1.54231e+08	772	750	709	80	57	85	49920.9	no	NO	not determined	not calculated	22	168	cytoskeleton, tubulin, microtubules, cortical dysplasia complex with other brain malformations 7 disease	YES
Q9Z0J8	Neuronal growth regulator 1 OS=Rattus norvegicus GN=Negr1 PE=1 SV=1 - [NEGR1_RAT]	Negr1	2.72095e+08	2.75849e+08	2.79055e+08	1.37885e+08	1.72126e+08	1.69965e+08	62	51	58	34	26	38	37833.9	GPI anchor	YES	not determined	not calculated	489	169	adhesion	NO
P63018	Heat shock cognate 71 kDa protein OS=Rattus norvegicus GN=Hspa8 PE=1 SV=1 - [HSP7C_RAT]	Hspa8	3.57389e+09	3.91901e+09	3.47114e+09	1.36853e+08	1.41736e+08	1.333e+08	418	428	414	47	41	46	70827.2	no	YES	not determined	not calculated	41	170	chaperone	YES	marked as post- and presynaptic
P63319	Protein kinase C gamma type OS=Rattus norvegicus GN=Prkcg PE=1 SV=1 - [KPCG_RAT]	Prkcg	2.56604e+08	2.97134e+08	2.87673e+08	1.36377e+08	1.08519e+08	1.54899e+08	133	122	131	51	36	43	78307.1	no	YES	not determined	not calculated	507	171	signaling, kinase, PKC-gamma, spinocerebellar ataxia 14 disease	YES	marked as post- and presynaptic
Q63198	Contactin-1 OS=Rattus norvegicus GN=Cntn1 PE=1 SV=2 - [CNTN1_RAT]	Cntn1	5.24416e+08	5.78202e+08	6.26657e+08	1.36359e+08	1.83455e+08	1.78551e+08	187	176	176	76	63	72	113423	GPI anchor	YES	not determined	not calculated	311	172	adhesion	YES	marked as post- and presynaptic
Q6P9T8	Tubulin beta-4B chain OS=Rattus norvegicus GN=Tubb4b PE=1 SV=1 - [TBB4B_RAT]	Tubb4b	5.05094e+09	5.88409e+09	5.76901e+09	1.36266e+08	1.13466e+08	1.69896e+08	760	729	698	85	59	91	49769	no	NO	not determined	not calculated	23	173	cytoskeleton, tubulin, microtubules	NO
P11507	Sarcoplasmic/endoplasmic reticulum calcium ATPase 2 OS=Rattus norvegicus GN=Atp2a2 PE=1 SV=1 - [AT2A2_RAT]	Atp2a2	4.39076e+08	4.67256e+08	4.87834e+08	1.32425e+08	1.4653e+08	1.20996e+08	201	167	157	97	89	96	114694	YES	YES	not determined	not calculated	353	174	transporter/channel, cytosolic calcium transport into ER	NO
P62161	Calmodulin OS=Rattus norvegicus GN=Calm1 PE=1 SV=2 - [CALM_RAT]	Calm1	6.68985e+09	6.75862e+09	6.85752e+09	1.30871e+08	1.17802e+08	1.90519e+08	175	156	137	15	18	15	16826.8	no	NO	not determined	not calculated	15	175	signaling, calcium-dependent modulator of multiple pathways	NO
B2RZ72	Actin-related protein 2/3 complex subunit 4 OS=Rattus norvegicus GN=Arpc4 PE=1 SV=1 - [B2RZ72_RAT]	Arpc4	2.65914e+08	3.4346e+08	3.65443e+08	1.29405e+08	1.201e+08	1.35428e+08	34	32	31	15	12	16	19654.3	no	YES	not determined	not calculated	496	176	cytoskeleton regulator, actin filament, formation of branched actin network, Arp 2/3 complex	NO
Q5M9H4	Sodium/potassium-transporting ATPase subunit beta OS=Rattus norvegicus GN=Atp1b2 PE=2 SV=1 - [Q5M9H4_RAT]	Atp1b2	9.40023e+08	8.89244e+08	8.93502e+08	1.26801e+08	1.06849e+08	3.27066e+07	89	88	89	2	2	10	33376.5	YES	NO	not determined	not calculated	186	177	transporter/channel, sodium-potassium	NO
Q6Q7Y5	Guanine nucleotide-binding protein subunit alpha-13 OS=Rattus norvegicus GN=Gna13 PE=1 SV=1 - [GNA13_RAT]	Gna13	1.1266e+09	1.22123e+09	1.16492e+09	1.26001e+08	4.12605e+08	6.20675e+08	55	57	40	9	7	9	43983.8	lipid anchor (myr, palm	YES	not determined	not calculated	160	178	signal transduction, trimeric GTPases, activate rhoA signaling through several arhgef, GNA13-Erk network downregulated in schizophrenia disease brains (post-mortem proteomics)	NO
P68035	Actin, alpha cardiac muscle 1 OS=Rattus norvegicus GN=Actc1 PE=2 SV=1 - [ACTC_RAT]	Actc1	1.38791e+10	8.33222e+09	7.39683e+09	1.24812e+08	1.7125e+08	1.66007e+08	397	227	208	23	13	19	41991.9	no	NO	not determined	not calculated	2	179	cytoskeleton, actin filament	YES
P40241	CD9 antigen OS=Rattus norvegicus GN=Cd9 PE=1 SV=2 - [CD9_RAT]	Cd9	9.69316e+07	1.75837e+08	1.12621e+08	1.24664e+08	1.2451e+08	5.57504e+07	20	13	14	13	6	10	25197.9	YES	NO	not determined	not calculated	951	180	cell surface	NO
Q1WIM3	Cell adhesion molecule 3 OS=Rattus norvegicus GN=Cadm3 PE=1 SV=1 - [CADM3_RAT]	Cadm3	3.7514e+08	2.89143e+08	4.25955e+08	1.23533e+08	9.33216e+07	7.60429e+07	46	45	49	15	18	17	42879.5	YES	YES	not determined	not calculated	392	181	adhesion, a.k.a. synCAM3	YES	marked as presynaptic
D3ZZI0	Protein Nipal3 OS=Rattus norvegicus GN=Nipal3 PE=1 SV=2 - [D3ZZI0_RAT]	Nipal3	8.15183e+06	3.13709e+07	2.02432e+07	1.23418e+08	7.50589e+07	5.55309e+07	3	2	3	14	12	6	44790.6	YES	NO	not determined	not calculated	3108	182	transporter/channel, a.k.a. slc57a5, probable magnesium ions transporter, unknown novel SV transporter?	NO
D4AC23	Protein Cct7 OS=Rattus norvegicus GN=Cct7 PE=1 SV=1 - [D4AC23_RAT]	Cct7	1.20029e+08	1.25184e+08	1.18445e+08	1.2258e+08	1.33105e+08	1.34209e+08	57	68	48	49	59	46	59620.2	no	YES	not determined	not calculated	843	183	chaperone	NO
P62747	Rho-related GTP-binding protein RhoB OS=Rattus norvegicus GN=Rhob PE=1 SV=1 - [RHOB_RAT]	Rhob	2.11745e+08	2.23994e+08	2.25882e+08	1.2226e+08	1.89997e+08	1.32373e+08	27	32	30	26	18	27	22109.1	farnesyl	YES	not determined	not calculated	580	184	small GTPases-related, Rho, bind and activate ROCKs	NO
Q99PD4	Actin-related protein 2/3 complex subunit 1A OS=Rattus norvegicus GN=Arpc1a PE=2 SV=1 - [ARC1A_RAT]	Arpc1a	2.54185e+08	2.71109e+08	2.75675e+08	1.21977e+08	1.10794e+08	7.09211e+07	65	60	59	27	25	21	41572.7	no	YES	not determined	not calculated	510	185	cytoskeleton regulator, actin filament, formation of branched actin network, Arp 2/3 complex	NO
Q3ZBA0	Tectonin beta-propeller repeat-containing protein 1 OS=Rattus norvegicus GN=Tecpr1 PE=2 SV=1 - [TCPR1_RAT]	Tecpr1	3.48597e+07	3.34309e+07	2.20761e+07	1.2066e+08	1.01232e+08	1.06376e+08	34	32	32	49	52	50	130104	phosphoinositol binding	YES	not determined	not calculated	1731	186	autophagy, atg proteins tethering factor and lysosomal membrane fusion	NO
P54313	Guanine nucleotide-binding protein G(I)/G(S)/G(T) subunit beta-2 OS=Rattus norvegicus GN=Gnb2 PE=1 SV=4 - [GBB2_RAT]	Gnb2	1.75521e+09	1.85789e+09	1.83748e+09	1.20358e+08	1.8457e+08	2.15157e+08	145	129	115	25	25	26	37307.1	myristoylated, palmitoylated	NO	not determined	not calculated	97	187	signal transduction, trimeric GTPases	NO
D4A3X6	Phospholipid-transporting ATPase OS=Rattus norvegicus GN=Atp8a2 PE=1 SV=3 - [D4A3X6_RAT]	Atp8a2	7.7132e+07	5.08502e+07	4.29082e+07	1.18694e+08	1.18559e+08	1.37316e+08	6	8	9	16	17	17	130850	YES	NO	not determined	not calculated	1096	188	transporter/channel, a.k.a. phospholipid-transporting ATPase IB or atp8a2, aminophospholipid translocase, cerebellar ataxia mental retardation and dysequilibrium syndrome 4 disease	NO
P02650	Apolipoprotein E OS=Rattus norvegicus GN=Apoe PE=1 SV=2 - [APOE_RAT]	Apoe	9.42771e+07	5.97273e+07	7.85864e+07	1.16647e+08	1.07482e+08	1.08323e+08	41	38	45	37	27	36	35731.3	no	YES	not determined	not calculated	967	189	transporter/channel, lipids, membrane remodelling, Alzheimer's disease 2	YES	marked as cleft
F1M3W5	Protein Dmxl2 OS=Rattus norvegicus GN=Dmxl2 PE=1 SV=3 - [F1M3W5_RAT]	Dmxl2	1.65765e+08	1.65446e+08	1.69217e+08	1.16481e+08	1.13167e+08	1.12471e+08	171	165	175	109	101	107	341078	no	NO	not determined	not calculated	684	190	small GTPases-related, accessory, a.k.a. rabconnectin 3, scaffold for Rab3 GAP and GEF on SV, calcium-dependent exocytosis regulation, polyendocrine-polyneuropathy syndrome disease, V-ATPase accessory and assembly regulator (interact with Atp6V0a1)	YES	marked as SV, dense core vesicles
F1LMR7	Dipeptidyl aminopeptidase-like protein 6 OS=Rattus norvegicus GN=Dpp6 PE=4 SV=2 - [F1LMR7_RAT]	Dpp6	2.76989e+08	2.54971e+08	2.49444e+08	1.14224e+08	1.23054e+08	1.35013e+08	74	85	69	47	49	46	91215	YES	YES	not determined	not calculated	482	191	signaling, promote and regulate surface expression of KCND2, mental retardation autosomal dominant 33 disease	NO
P35213	14-3-3 protein beta/alpha OS=Rattus norvegicus GN=Ywhab PE=1 SV=3 - [1433B_RAT]	Ywhab	3.37241e+09	4.03801e+09	3.58112e+09	1.13271e+08	1.02437e+08	1.63455e+08	132	132	147	4	15	13	28036.8	no	NO	not determined	not calculated	46	192	adapter/scaffold (AKAP13, AKT1...)	NO
P68255	14-3-3 protein theta OS=Rattus norvegicus GN=Ywhaq PE=1 SV=1 - [1433T_RAT]	Ywhaq	3.36081e+09	4.03009e+09	3.58377e+09	1.13271e+08	6.20961e+07	1.16166e+08	141	125	138	4	3	3	27760.8	no	YES	not determined	not calculated	47	193	adapter/scaffold (cdk16, glut4, RGS7, SSH1)	YES
P36860	Ras-related protein Ral-B OS=Rattus norvegicus GN=Ralb PE=2 SV=1 - [RALB_RAT]	Ralb	3.18361e+07	3.95547e+07	1.83152e+07	1.10848e+08	2.279e+06	1.24478e+08	11	14	10	8	2	10	23302.9	geranylgeranyl	NO	not determined	not calculated	1814	194	UD, small GTPases-related, accessory, ras signaling trafficking	NO
P62836	Ras-related protein Rap-1A OS=Rattus norvegicus GN=Rap1a PE=1 SV=1 - [RAP1A_RAT]	Rap1a	1.70736e+08	8.48017e+07	1.70732e+08	1.10319e+08	6.18364e+07	8.3354e+07	33	19	31	6	9	5	20973.7	geranylgeranyl	NO	not determined	not calculated	671	195	UD, small GTPase-related, accessory, ras signaling, NGF pathway, retraction of axons and dendrites	YES
B2GV73	Actin-related protein 2/3 complex subunit 3 OS=Rattus norvegicus GN=Arpc3 PE=1 SV=1 - [B2GV73_RAT]	Arpc3	1.71885e+08	1.66819e+08	1.76043e+08	1.07931e+08	1.08763e+08	1.23734e+08	12	14	16	10	12	14	20522.3	no	YES	not determined	not calculated	663	196	cytoskeleton regulator, actin filament, formation of branched actin network, Arp 2/3 complex	NO
Q1WIM2	Cell adhesion molecule 2 OS=Rattus norvegicus GN=Cadm2 PE=1 SV=2 - [CADM2_RAT]	Cadm2	5.23275e+08	5.25537e+08	4.79613e+08	1.06563e+08	1.18268e+08	1.4684e+08	57	63	52	23	20	18	42213.3	YES	NO	not determined	not calculated	312	197	adhesion	NO
Q62636	Ras-related protein Rap-1b OS=Rattus norvegicus GN=Rap1b PE=1 SV=2 - [RAP1B_RAT]	Rap1b	1.84379e+08	2.10286e+08	1.90806e+08	1.06219e+08	5.87297e+07	9.49901e+07	44	36	37	3	8	3	20784.6	geranylgeranyl	NO	not determined	not calculated	625	198	small GTPases-related, rho/ras, synaptic plasticity	YES
P11506	Plasma membrane calcium-transporting ATPase 2 OS=Rattus norvegicus GN=Atp2b2 PE=1 SV=2 - [AT2B2_RAT]	Atp2b2	1.53556e+09	1.44053e+09	1.51991e+09	1.04716e+08	8.89691e+07	1.09132e+08	341	365	366	58	52	53	136724	YES	YES	not determined	not calculated	108	199	transporter/channel, calcium out of the cell	YES	marked as post- and presynaptic
P10860	Glutamate dehydrogenase 1, mitochondrial OS=Rattus norvegicus GN=Glud1 PE=1 SV=2 - [DHE3_RAT]	Glud1	3.18345e+09	3.09488e+09	3.13022e+09	1.0167e+08	1.06673e+08	9.24865e+07	326	289	283	35	37	45	61377.3	no	YES	not determined	not calculated	51	200	metabolic enzyme, neurotransmitters, glutamate turnover	NO
P62260	14-3-3 protein epsilon OS=Rattus norvegicus GN=Ywhae PE=1 SV=1 - [1433E_RAT]	Ywhae	3.19121e+09	3.79764e+09	3.23709e+09	9.92185e+07	7.92106e+07	1.02572e+08	229	203	220	18	14	14	29155.4	no	NO	not determined	not calculated	50	201	adapter/scaffold (HSF1, inhibits PKC)	YES
P11505	Plasma membrane calcium-transporting ATPase 1 OS=Rattus norvegicus GN=Atp2b1 PE=1 SV=2 - [AT2B1_RAT]	Atp2b1	1.52033e+09	1.27656e+09	1.33851e+09	9.75973e+07	1.17719e+08	9.94758e+07	319	332	318	45	45	36	138632	YES	YES	not determined	not calculated	111	202	transporter/channel, calcium out of the cell, active zone	YES	marked as presynaptic, active zone
Q9Z270	Vesicle-associated membrane protein-associated protein A OS=Rattus norvegicus GN=Vapa PE=1 SV=3 - [VAPA_RAT]	Vapa	3.11655e+08	3.37191e+08	3.37621e+08	9.73199e+07	7.21711e+07	7.75263e+07	74	67	77	26	23	25	27823.3	YES	YES	not determined	not calculated	440	203	trafficking (others), bind to both v- and t-SNAREs, also act as a menbrane receptor for lipid- and sterol- binding proteins	YES	marked as presynaptic
Q7TPB1	T-complex protein 1 subunit delta OS=Rattus norvegicus GN=Cct4 PE=1 SV=3 - [TCPD_RAT]	Cct4	1.14568e+08	1.25906e+08	1.21702e+08	9.69253e+07	1.10133e+08	1.0195e+08	68	69	59	41	48	47	58062.8	no	YES	not determined	not calculated	863	204	chaperone	NO
Q64542	Plasma membrane calcium-transporting ATPase 4 OS=Rattus norvegicus GN=Atp2b4 PE=2 SV=1 - [AT2B4_RAT]	Atp2b4	1.36776e+09	1.23735e+09	1.02218e+09	9.47084e+07	1.02584e+08	9.70582e+07	231	238	237	46	35	32	128709	YES	NO	not determined	not calculated	130	205	transporter/channel, calcium out of the cell, calmodulin-regulated and magnesium dependent	YES	marked as presynaptic, active zone
P35565	Calnexin OS=Rattus norvegicus GN=Canx PE=1 SV=1 - [CALX_RAT]	Canx	2.81923e+08	2.53437e+08	3.1057e+08	9.44434e+07	1.08435e+08	7.85412e+07	65	58	71	21	18	23	67212.6	YES	YES	not determined	not calculated	479	206	chaperone, involved also in neurotransmitter receptor endocytosis	YES	marked as post- and presynaptic, active zone
D4A1Q2	Microtubule-associated protein OS=Rattus norvegicus GN=Mapt PE=1 SV=1 - [D4A1Q2_RAT]	Mapt	8.45815e+08	1.01413e+09	8.89175e+08	9.2001e+07	8.25901e+07	1.03995e+08	216	207	211	69	68	65	71721.9	no	NO	not determined	not calculated	204	207	cytoskeleton regulator, tubulin, microtubules assembly and stability	NO
Q5M7U6	Actin-related protein 2 OS=Rattus norvegicus GN=Actr2 PE=2 SV=1 - [ARP2_RAT]	Actr2	3.74002e+08	4.01813e+08	4.14264e+08	9.09581e+07	1.11104e+08	9.80701e+07	69	60	72	26	16	29	44705.2	no	YES	not determined	not calculated	394	208	cytoskeleton regulator, actin filament, formation of branched actin network, Arp 2/3 complex	YES	marked as postsynaptic
Q32PX6	Protein Rhog OS=Rattus norvegicus GN=Rhog PE=2 SV=1 - [Q32PX6_RAT]	Rhog	2.81778e+08	2.75994e+08	2.50416e+08	8.95774e+07	4.8993e+07	6.62357e+07	25	20	22	11	7	9	20765.6	geranyl	NO	not determined	not calculated	480	209	small GTPases-related, Rho	NO
O35353	Guanine nucleotide-binding protein subunit beta-4 OS=Rattus norvegicus GN=Gnb4 PE=2 SV=4 - [GBB4_RAT]	Gnb4	1.31902e+09	1.43935e+09	1.32401e+09	8.9518e+07	1.68792e+08	1.95366e+08	96	87	79	20	19	17	37339	myristoylated, palmitoylated	NO	not determined	not calculated	134	210	signal transduction, trimeric GTPases, Charcot-Marie-Tooth internediate type F dominant disease	NO
Q07647	Solute carrier family 2, facilitated glucose transporter member 3 OS=Rattus norvegicus GN=Slc2a3 PE=1 SV=1 - [GTR3_RAT]	Slc2a3	2.14552e+08	2.54732e+08	2.78658e+08	8.94445e+07	1.14572e+08	1.3611e+08	31	33	32	16	18	18	53527.9	YES	NO	not determined	not calculated	576	211	transporter/channel, glucose uptake, a.k.a. GLUT-3, brain highest affinity among GLUT 1, 2, 4	YES
Q63560	Microtubule-associated protein 6 OS=Rattus norvegicus GN=Map6 PE=1 SV=1 - [MAP6_RAT]	Map6	2.41803e+08	2.45465e+08	2.68456e+08	8.81158e+07	9.78227e+07	7.16992e+07	175	196	182	40	45	44	100423	palmitoylated	YES	not determined	not calculated	528	212	cytoskeleton regulator, tubulin, microtubules stabilization, regulate lysosomal trafficking	NO
Q6RJR6	Reticulon-3 OS=Rattus norvegicus GN=Rtn3 PE=1 SV=1 - [RTN3_RAT]	Rtn3	3.09398e+08	3.08246e+08	2.91832e+08	8.72415e+07	1.09751e+08	7.76559e+07	71	78	82	17	13	16	101454	intramembrane	NO	not determined	not calculated	441	213	trafficking (others), synapse formation, stress-activated, associated with amyloid plaques in Alzheimer's Disease	YES
Q5RJQ4	NAD-dependent protein deacetylase sirtuin-2 OS=Rattus norvegicus GN=Sirt2 PE=1 SV=1 - [SIR2_RAT]	Sirt2	2.45069e+08	2.89888e+08	2.45786e+08	8.72095e+07	8.81948e+07	6.22915e+07	53	54	41	24	22	21	43135.4	no	YES	not determined	not calculated	523	214	PTM, deacetylation	YES
F1LNW6	Lymphocyte antigen 6 complex, locus H (Predicted), isoform CRA_a OS=Rattus norvegicus GN=Ly6h PE=4 SV=2 - [F1LNW6_RAT]	Ly6h	2.86757e+08	3.10629e+08	2.64339e+08	8.54589e+07	7.42413e+07	8.00751e+07	27	24	19	10	14	9	13229.3	GPI anchor	NO	not determined	not calculated	474	215	signal tansduction, modulate nicotinic acetylcholine receptors	NO
P70580	Membrane-associated progesterone receptor component 1 OS=Rattus norvegicus GN=Pgrmc1 PE=1 SV=3 - [PGRC1_RAT]	Pgrmc1	1.58017e+08	1.8696e+08	1.58039e+08	8.46184e+07	5.76329e+07	7.91473e+07	29	30	29	16	20	25	21584.7	YES	YES	not determined	not calculated	703	216	cell surface, steroid receptor	NO
D3ZUI1	Methylthioribulose-1-phosphate dehydratase OS=Rattus norvegicus GN=Apip PE=1 SV=3 - [D3ZUI1_RAT]	Apip	7.40999e+06	7.46396e+06	1.10981e+07	8.42422e+07	5.64138e+07	5.84325e+07	6	4	1	6	8	6	27035.2	no	NO	not determined	not calculated	3189	217	PTM, S-adenosylmethionine biosynthesis	NO
P85970	Actin-related protein 2/3 complex subunit 2 OS=Rattus norvegicus GN=Arpc2 PE=1 SV=1 - [ARPC2_RAT]	Arpc2	2.18635e+08	2.5297e+08	2.23233e+08	8.23467e+07	7.64398e+07	8.91706e+07	80	67	58	45	41	31	34325.5	no	YES	not determined	not calculated	570	218	cytoskeleton regulator, actin filament, formation of branched actin network, Arp 2/3 complex	YES
D4A6C5	Protein Arhgap1 OS=Rattus norvegicus GN=Arhgap1 PE=1 SV=1 - [D4A6C5_RAT]	Arhgap1	9.33082e+07	9.0929e+07	9.45131e+07	8.22548e+07	9.0814e+07	7.59319e+07	20	24	26	31	34	32	50591.2	YES	YES	not determined	not calculated	977	219	small GTPases-related, accessory, activate rhoA, rac and cdc42 (mostly)	NO
P08644	GTPase KRas OS=Rattus norvegicus GN=Kras PE=1 SV=3 - [RASK_RAT]	Kras	2.44533e+08	2.31239e+08	2.63597e+08	8.22367e+07	1.70855e+08	1.78273e+08	34	38	28	12	12	12	21642	farnesyl	YES	not determined	not calculated	524	220	small GTPases-related, Rho/Ras	NO
M0RBJ0	Guanine nucleotide-binding protein subunit gamma OS=Rattus norvegicus GN=Gng2 PE=1 SV=2 - [M0RBJ0_RAT]	Gng2	3.019e+08	2.87326e+08	2.8101e+08	8.21688e+07	5.6648e+07	6.82025e+07	23	24	25	6	2	4	4879.42	lipid anchor (myr, palm	NO	not determined	not calculated	454	221	signal transduction, trimeric GTPases	NO
P31596	Excitatory amino acid transporter 2 OS=Rattus norvegicus GN=Slc1a2 PE=1 SV=2 - [EAA2_RAT]	Slc1a2	2.84143e+09	3.00494e+09	2.79931e+09	8.14524e+07	7.30058e+07	8.00891e+07	213	223	228	26	25	30	62065.7	YES	YES	not determined	not calculated	56	222	transporter/channel, glutamate reuptake into presynaptic terminal (essential for the rapid removal of released neurotransmitter from the synaptic cleft), epileptic encephalopathy early infantile 41 disease	YES	marked as presynaptic
O54701	Sodium/potassium/calcium exchanger 2 OS=Rattus norvegicus GN=Slc24a2 PE=1 SV=1 - [NCKX2_RAT]	Slc24a2	8.93071e+07	1.09291e+08	1.15477e+08	8.12793e+07	5.21765e+07	8.6333e+07	21	20	15	9	9	11	74608.7	YES	YES	not determined	not calculated	1004	223	transporter/channel, calcium homeostasis, retinal, Transports 1 Ca2+ and 1 K+ in exchange for 4 Na+	NO
P27274	CD59 glycoprotein OS=Rattus norvegicus GN=Cd59 PE=1 SV=2 - [CD59_RAT]	Cd59	1.31496e+08	1.25647e+08	1.23784e+08	7.84545e+07	7.8886e+07	5.56135e+07	10	13	10	6	6	6	13781	GPI anchor	NO	not determined	not calculated	783	224	cell surface	NO
Q4V7C7	Actin-related protein 3 OS=Rattus norvegicus GN=Actr3 PE=1 SV=1 - [ARP3_RAT]	Actr3	2.52896e+08	3.07234e+08	3.76406e+08	7.79655e+07	6.21972e+07	7.65538e+07	79	79	74	16	31	23	47327	no	YES	not determined	not calculated	512	225	cytoskeleton regulator, actin filament, formation of branched actin network, Arp 2/3 complex	YES	marked as postsynaptic
Q63433	Serine/threonine-protein kinase N1 OS=Rattus norvegicus GN=Pkn1 PE=1 SV=2 - [PKN1_RAT]	Pkn1	5.40167e+08	2.87642e+08	2.81868e+08	7.74382e+07	7.35234e+07	5.86165e+07	3	3	4	2	2	2	104403	no	NO	not determined	not calculated	301	226	signaling, kinase, high expression in brain hippocampal and cerebellar regions	NO
Q5FVH2	Phospholipase D3 OS=Rattus norvegicus GN=Pld3 PE=2 SV=1 - [PLD3_RAT]	Pld3	5.95038e+07	5.46535e+07	4.55092e+07	7.71699e+07	8.72668e+07	8.83188e+07	16	13	12	6	6	8	54364.4	phosphoinositol binding	YES	not determined	not calculated	1291	227	metabolic enzyme, phosphoinositides, phosphatidylcholine catabolism, Alzheimer's Disease	NO
P62332	ADP-ribosylation factor 6 OS=Rattus norvegicus GN=Arf6 PE=1 SV=2 - [ARF6_RAT]	Arf6	1.71643e+08	3.0916e+08	2.55926e+08	7.71627e+07	3.21129e+07	8.03689e+07	11	15	16	3	2	6	20069.4	myristoylated	NO	not determined	not calculated	665	228	small GTPases-related, arf family, control SV trafficking via endosomal structures, endocytosis	YES	marked as post- and presynaptic
Q64548	Reticulon-1 OS=Rattus norvegicus GN=Rtn1 PE=1 SV=1 - [RTN1_RAT]	Rtn1	5.42355e+08	5.75896e+08	5.9014e+08	7.70477e+07	5.56291e+07	5.81614e+07	94	88	83	15	14	15	82950.5	YES	YES	not determined	not calculated	296	229	trafficking (others), neuroendocrine-specific protein	NO
D3ZC63	Protein Cmpk2 OS=Rattus norvegicus GN=Cmpk2 PE=1 SV=3 - [D3ZC63_RAT]	Cmpk2	9.18598e+07	9.81878e+07	8.9103e+07	7.68966e+07	7.37089e+07	0	30	28	26	2	2	0	50081.9	no	NO	not determined	not calculated	989	230	signaling, nucleoside UMP, CMP kinase, mitochondrion	NO
P20171	GTPase HRas OS=Rattus norvegicus GN=Hras PE=1 SV=2 - [RASH_RAT]	Hras	1.17557e+08	1.05452e+08	1.3858e+08	7.65651e+07	1.70308e+08	1.76829e+08	24	33	25	10	9	8	21284.6	farnesyl	NO	not determined	not calculated	851	231	small GTPases-related, Rho/Ras	YES	marked as postsynaptic		protein identified in the immuno purified docked synaptic vesicle fraction (Morciano et al J Neurochem 2009)
P02091	Hemoglobin subunit beta-1 OS=Rattus norvegicus GN=Hbb PE=1 SV=3 - [HBB1_RAT]	Hbb	5.74994e+08	7.7506e+08	7.50229e+08	7.59668e+07	7.20579e+07	5.65897e+07	77	78	71	23	12	12	15969.2	no	YES	not determined	not calculated	286	232	transporter/channel, oxygen, act as an 'oxygen capacitor', may support oxygene high demand of neuronal activity, capable of keeping up oxidative metabolism and neuronal activity	NO
B4F7C2	Protein Tubb4a OS=Rattus norvegicus GN=Tubb4a PE=1 SV=1 - [B4F7C2_RAT]	Tubb4a	3.7938e+09	2.36532e+09	2.16952e+09	7.51416e+07	4.29801e+07	7.71955e+07	652	345	358	78	56	84	49553.9	no	NO	not determined	not calculated	37	233	cytoskeleton, tubulin, microtubules, dystonia 4 torsion autosomal dominant disease	NO
D3ZX82	Cytoplasmic FMR1 interacting protein 2 (Predicted) OS=Rattus norvegicus GN=Cyfip2 PE=4 SV=2 - [D3ZX82_RAT]	Cyfip2	2.88369e+08	3.26799e+08	2.70758e+08	7.42591e+07	6.54956e+07	7.04696e+07	96	103	87	35	33	25	111955	no	YES	not determined	not calculated	471	234	cytoskeleton regulator, actin filament reorganization, WAVE complex	YES
G3V888	ATP citrate lyase, isoform CRA_a OS=Rattus norvegicus GN=Acly PE=4 SV=1 - [G3V888_RAT]	Acly	1.01291e+08	8.58571e+07	9.06479e+07	7.40825e+07	7.16055e+07	6.8684e+07	91	80	76	57	46	51	120466	no	YES	not determined	not calculated	922	235	metabolic enzyme, cellular energy, primary enzyme for the synthesis of cytosolic acetyl-CoA	NO
P97546	Neuroplastin OS=Rattus norvegicus GN=Nptn PE=1 SV=2 - [NPTN_RAT]	Nptn	6.94658e+08	7.45329e+08	7.30579e+08	7.35193e+07	5.23403e+07	4.11117e+07	118	133	113	32	23	27	43904.2	YES	YES	not determined	not calculated	250	236	adhesion	YES	marked as post- and presynaptic
M0RCJ9	Protein LOC100911027 OS=Rattus norvegicus GN=LOC100911027 PE=4 SV=2 - [M0RCJ9_RAT]	LOC100911027	4.76667e+08	2.73269e+08	3.92257e+08	7.22622e+07	5.05099e+07	2.06176e+08	11	10	13	4	4	6	16890.8	YES	NO	not determined	not calculated	334	237	trafficking (others), a.k.a. protein MAL2-like	NO
F1M9A2	Sodium/calcium exchanger 2 OS=Rattus norvegicus GN=Slc8a2 PE=4 SV=2 - [F1M9A2_RAT]	Slc8a2	3.53794e+08	4.07875e+08	4.00557e+08	7.15121e+07	7.17464e+07	1.03574e+08	98	91	84	21	20	13	100459	YES	YES	not determined	not calculated	409	238	transporter/channel, calcium homeostasis after neuronal activation	YES	marked as postsynaptic
A0A0G2K6F2	Protein Csmd2 OS=Rattus norvegicus GN=Csmd2 PE=4 SV=1 - [A0A0G2K6F2_RAT]	Csmd2	7.74042e+06	1.53797e+07	1.12061e+08	7.09567e+07	3.55633e+07	3.84511e+06	6	7	10	1	1	1	373183	YES	NO	not determined	not calculated	3160	239	UD, signal transduction, regulation of the complement pathway, synaptic plasticity, schizophrenia disease	NO
P19139	Casein kinase II subunit alpha OS=Rattus norvegicus GN=Csnk2a1 PE=1 SV=2 - [CSK21_RAT]	Csnk2a1	6.70526e+08	6.67364e+08	6.8348e+08	7.0428e+07	7.47802e+07	6.53365e+07	37	24	34	3	6	4	45044.8	no	NO	not determined	not calculated	254	240	signaling, kinase, diverse substrates (casp9/2, nol3, Wnt signaling, …), Okur-Chung neurodevelopmental syndrome disease	NO
Q4V7D2	Protein rogdi homolog OS=Rattus norvegicus GN=Rogdi PE=2 SV=1 - [ROGDI_RAT]	Rogdi	7.58355e+07	1.24598e+08	9.60161e+07	6.97567e+07	7.83815e+07	7.01859e+07	18	26	25	17	16	16	32184.7	no	YES	not determined	not calculated	1105	241	unknown, Kohlschütter-Tönz syndrome disease	YES	marked as presynaptic
P11980	Pyruvate kinase PKM OS=Rattus norvegicus GN=Pkm PE=1 SV=3 - [KPYM_RAT]	Pkm	2.97468e+09	3.53787e+09	3.42648e+09	6.96376e+07	6.05776e+07	9.7907e+07	395	341	333	50	46	41	57780.9	no	YES	not determined	not calculated	54	242	metabolic enzyme, cellular energy, glycolysis pathway (the last step), kinase, +1ATP	NO
P11598	Protein disulfide-isomerase A3 OS=Rattus norvegicus GN=Pdia3 PE=1 SV=2 - [PDIA3_RAT]	Pdia3	2.66138e+08	2.99975e+08	2.70266e+08	6.85732e+07	5.63595e+07	4.89943e+07	76	85	85	35	30	25	56587.7	no	YES	not determined	not calculated	495	243	protein folding, S-S bonds rearrangement	NO
Q5M7A3	Solute carrier family 35 member G2 OS=Rattus norvegicus GN=Slc35g2 PE=1 SV=1 - [S35G2_RAT]	Slc35g2	5.34065e+06	5.89095e+06	5.82692e+06	6.84137e+07	3.60618e+07	3.87457e+07	2	2	1	7	4	10	46565	YES	NO	not determined	not calculated	3478	244	transporter/channel, novel, unknown substrate	NO
Q62669	Protein Hbb-b1 OS=Rattus norvegicus GN=LOC103694855 PE=1 SV=1 - [Q62669_RAT]	LOC103694855	1.58254e+08	1.71179e+08	1.80658e+08	6.83156e+07	8.98118e+08	3.13851e+07	16	12	13	2	9	6	16012.3	no	NO	not determined	not calculated	702	245	unknown, neuronal hemoglobin has been shown, oxygen signaling? Nitric oxide trapping?	NO
P47942	Dihydropyrimidinase-related protein 2 OS=Rattus norvegicus GN=Dpysl2 PE=1 SV=1 - [DPYL2_RAT]	Dpysl2	4.35189e+09	4.70689e+09	3.85345e+09	6.76713e+07	3.80007e+07	5.09212e+07	405	380	343	28	22	32	62238.6	no	NO	not determined	not calculated	28	246	endocytosis-related, link andocytic proteins to cytoskeleton motors (dynein), axon guidance	YES	marked as presynaptic
A0A0G2JSV6	Protein Hba-a2 OS=Rattus norvegicus GN=Hba-a2 PE=1 SV=1 - [A0A0G2JSV6_RAT]	Hba-a2	1.18714e+09	1.15585e+09	1.12414e+09	6.69608e+07	7.51935e+07	7.06761e+07	51	43	53	10	6	13	15274.8	no	NO	not determined	not calculated	151	247	unknown, neuronal hemoglobin has been shown, oxygen signaling? Nitric oxide trapping?	NO
P01946	Hemoglobin subunit alpha-1/2 OS=Rattus norvegicus GN=Hba1 PE=1 SV=3 - [HBA_RAT]	Hba1	1.18714e+09	1.15585e+09	1.10882e+09	6.69608e+07	6.9832e+07	7.06761e+07	53	47	45	10	10	8	15318.8	no	NO	not determined	not calculated	152	248	unknown, neuronal hemoglobin has been shown, oxygen signaling? Nitric oxide trapping?	NO
G3V8K2	Guanine nucleotide-binding protein subunit gamma OS=Rattus norvegicus GN=Gng3 PE=1 SV=1 - [G3V8K2_RAT]	Gng3	2.63542e+08	2.7698e+08	2.68667e+08	6.61446e+07	2.73e+07	3.25524e+07	39	37	31	3	4	4	8299.16	geranylgeranyl	NO	not determined	not calculated	497	249	signal transduction, trimeric GTPases, type I angiotensin receptor	NO
D4A8H8	Cytoplasmic FMR1 interacting protein 1 (Predicted) OS=Rattus norvegicus GN=Cyfip1 PE=1 SV=1 - [D4A8H8_RAT]	Cyfip1	2.6984e+08	2.83091e+08	2.60816e+08	6.50304e+07	5.68041e+07	7.53635e+07	72	68	74	32	28	31	145164	no	YES	not determined	not calculated	493	250	cytoskeleton regulator, actin filament reorganization, WAVE complex	YES	marked as postsynaptic		evidence of presynaptic function and colocalization with SV (Hsiao et al J Neurosci 2016)
Q9JHW5	Vesicle-associated membrane protein 7 OS=Rattus norvegicus GN=Vamp7 PE=1 SV=1 - [VAMP7_RAT]	Vamp7	1.95258e+07	2.2809e+07	2.17504e+07	6.44578e+07	4.74158e+07	6.87915e+07	8	7	7	15	14	19	24759.9	YES	YES	not determined	not calculated	2289	251	trafficking, SNAREs, membrane fusion, a.k.a. synaptobrevin-like protein 1 or tetanus neurotoxin-insensitive vamp (Ti-vamp)	YES	marked as SV
P18266	Glycogen synthase kinase-3 beta OS=Rattus norvegicus GN=Gsk3b PE=1 SV=1 - [GSK3B_RAT]	Gsk3b	1.0519e+08	1.09514e+08	9.4214e+07	6.42998e+07	9.44768e+07	3.1942e+07	20	21	19	18	17	11	46680.9	no	NO	not determined	not calculated	903	252	signaling, kinase, multiple substrates including mapt, tau, ADAM family, MARK2, dypsl2, its dysregulation occurs in several diseases such as Alzheimer's disease, bipolar syndrome or schizophrenia	YES	marked as postsynaptic		but evidence of presynaptic localization as well and interaction with presynaptic proteins (Zhu et al J Neurosci 2010; Clayton et al Nat Neurosci 2010)
A1L108	Actin-related protein 2/3 complex subunit 5-like protein OS=Rattus norvegicus GN=Arpc5l PE=1 SV=2 - [ARP5L_RAT]	Arpc5l	1.46776e+08	1.07228e+08	1.44116e+08	6.41061e+07	7.71841e+07	5.9519e+07	23	26	22	12	9	15	16999.8	no	YES	not determined	not calculated	736	253	cytoskeleton regulator, actin filament, formation of branched actin network, Arp 2/3 complex	YES
Q9JI56	SNAP-29 protein OS=Rattus norvegicus GN=Snap29 PE=1 SV=1 - [Q9JI56_RAT]	Snap29	7.02417e+06	1.29074e+07	1.00854e+07	6.40781e+07	4.24955e+07	8.0283e+07	7	11	7	24	19	25	29081.7	no	YES	4.91E-20	1	3253	254	autophagy, SNARE, autophagosome docking, cerebral dysgenesis neuropathy ichthyosis and palmoplantar keratoderma syndrome disease	YES	marked as SV
Q63525	Nuclear migration protein nudC OS=Rattus norvegicus GN=Nudc PE=1 SV=1 - [NUDC_RAT]	Nudc	7.59651e+08	7.90492e+08	1.4252e+09	6.39723e+07	5.47109e+07	3.92021e+07	41	35	37	1	1	1	38388.3	no	YES	not determined	not calculated	232	255	cytoskeleton regulator, dynein and cadherin binding, neurogenesis and axobal growth	NO
P61227	Ras-related protein Rap-2b OS=Rattus norvegicus GN=Rap2b PE=2 SV=1 - [RAP2B_RAT]	Rap2b	9.09509e+07	1.33263e+08	1.03275e+08	6.36087e+07	5.69871e+07	8.01251e+07	19	18	20	9	5	10	20491.2	geranylgeranyl	YES	not determined	not calculated	993	256	small GTPases-related, Rho/Ras, may play a role in cytoskeleton remodelling through effector TNiK	NO
O70257	Syntaxin-7 OS=Rattus norvegicus GN=Stx7 PE=1 SV=4 - [STX7_RAT]	Stx7	5.63009e+07	6.75593e+07	6.44868e+07	6.35896e+07	6.83167e+07	7.00442e+07	9	10	11	15	14	16	29832.3	YES	YES	not determined	not calculated	1331	257	trafficking, SNAREs, membrane fusion, endosomal and lysosomal fusions	YES	marked as SV
A1L1I3	Numb-like protein OS=Rattus norvegicus GN=Numbl PE=1 SV=1 - [NUMBL_RAT]	Numbl	3.50616e+07	4.50236e+07	3.9942e+07	6.34016e+07	7.31369e+07	7.25486e+07	35	40	38	38	32	29	65471.9	no	YES	not determined	not calculated	1724	258	signaling, neurogenesis pathways	YES	marked as postsynaptic
Q6P6S0	Synaptosomal-associated protein 47 OS=Rattus norvegicus GN=Snap47 PE=2 SV=1 - [SNP47_RAT]	Snap47	5.9964e+06	2.62807e+07	1.88605e+07	6.31718e+07	4.46428e+07	4.72319e+07	5	3	6	21	14	16	47012.5	no	YES	not determined	not calculated	3380	259	trafficking SNAREs, membrane fusion	YES	marked as post- and presynaptic
D4A249	Protein Mblac2 OS=Rattus norvegicus GN=Mblac2 PE=1 SV=1 - [D4A249_RAT]	Mblac2	3.69691e+07	4.0857e+07	4.24295e+07	6.28223e+07	4.70605e+07	7.46235e+07	27	23	19	17	18	21	31169.9	no	YES	not determined	not calculated	1674	260	unknown, metabolic enzyme?	NO
B4F7C1	G protein-coupled receptor 37-like 1, isoform CRA_a OS=Rattus norvegicus GN=Gpr37l1 PE=1 SV=1 - [B4F7C1_RAT]	Gpr37l1	1.4103e+08	1.66086e+08	1.41229e+08	6.12582e+07	6.46251e+07	1.03216e+08	14	17	15	15	13	14	52810.8	YES	YES	not determined	not calculated	754	261	UD, signal transduction, neuroprotective factor prosaposin receptor	NO
P61206	ADP-ribosylation factor 3 OS=Rattus norvegicus GN=Arf3 PE=1 SV=2 - [ARF3_RAT]	Arf3	8.56459e+08	8.90001e+08	9.12205e+08	6.11856e+07	4.39177e+07	5.23325e+07	102	79	90	8	10	9	20555.8	myristoylated	NO	not determined	not calculated	200	262	small GTPases-related, arf family, may modulate vesicle budding and uncoating, trafficking	NO
P84082	ADP-ribosylation factor 2 OS=Rattus norvegicus GN=Arf2 PE=2 SV=1 - [ARF2_RAT]	Arf2	3.25678e+08	2.45687e+08	3.34773e+08	6.11856e+07	1.86691e+07	5.49388e+07	49	48	58	8	4	8	20732.8	myristoylated	NO	not determined	not calculated	434	263	UD, small GTPases-related, arf family, may modulate vesicle budding and uncoating, trafficking	NO
Q9QYF3	Unconventional myosin-Va OS=Rattus norvegicus GN=Myo5a PE=1 SV=1 - [MYO5A_RAT]	Myo5a	1.70078e+08	1.77211e+08	1.71982e+08	6.07465e+07	5.51755e+07	4.62142e+07	156	151	144	51	67	49	211630	no	YES	not determined	not calculated	674	264	cytoskeleton, actin-based cytoskeletal motor, Griscelli syndrome 1 disease	YES	marked as postsynaptic		but evidence of presynaptic localization as well and interaction with SV (Bridgman J Cell Biol 1999; Prekeris and Terrian J Cell Biol 1997)
Q9WVC0	Septin-7 OS=Rattus norvegicus GN=Sept7 PE=1 SV=1 - [SEPT7_RAT]	Sept7.	8.42565e+08	8.97822e+08	7.82907e+08	6.05631e+07	4.86527e+07	7.95344e+07	216	199	186	18	22	17	50547.9	no	YES	not determined	not calculated	206	265	cytoskeleton, septins, actin cytoskeleton maintenance	YES	marked as post- and presynaptic
A0A5D0	Cd200 molecule OS=Rattus norvegicus GN=Cd200 PE=2 SV=1 - [A0A5D0_RAT]	Cd200	1.23242e+08	0	7.77304e+07	6.04186e+07	4.17284e+07	6.12918e+07	14	0	8	12	15	13	31096.1	YES	NO	not determined	not calculated	831	266	cell surface, endogenous inflammatory regulatory system	NO
F1M037	Protein RGD1308428 OS=Rattus norvegicus GN=RGD1308428 PE=1 SV=3 - [F1M037_RAT]	RGD1308428	84014839	1.48718e+06	7.39876e+07	6.02164e+07	4.4954e+07	0	1	1	2	1	1	0	115570	no	NO	not determined	not calculated	1041	267	UD, unknown	NO
Q3ZB98	Breast carcinoma-amplified sequence 1 homolog (Fragment) OS=Rattus norvegicus GN=Bcas1 PE=1 SV=2 - [BCAS1_RAT]	Bcas1	5.49967e+07	7.33204e+07	6.19423e+07	5.94425e+07	7.28282e+07	6.95156e+07	25	19	16	14	16	16	37477.1	no	NO	not determined	not calculated	1351	268	unknown, a.k.a. protein whose mRNA is enriched in synaptosomes 2 (Pmes2)	YES
D3ZCI2	Protein Slc9a7 OS=Rattus norvegicus GN=Slc9a7 PE=1 SV=2 - [D3ZCI2_RAT]	Slc9a7	6.53112e+06	7.41192e+06	4.88949e+07	5.85234e+07	2.11756e+07	2.11855e+07	2	2	3	3	2	2	40310.9	YES	NO	not determined	not calculated	3316	269	UD, transporter/channel, sodium or potassium/proton antiporter, interact with scamp1, 2 and 5	NO
G3V9Z6	Septin 8 (Predicted) OS=Rattus norvegicus GN=Sept8 PE=3 SV=1 - [G3V9Z6_RAT]	Sept8.	6.55909e+08	6.56159e+08	6.4532e+08	5.85046e+07	4.55739e+07	3.85755e+07	120	121	124	23	22	16	55771	no	NO	not determined	not calculated	258	270	cytoskeleton, septins, filament-forming cytoskeleton GTPase	YES	marked as presynaptic
Q68A21	Transcriptional activator protein Pur-beta OS=Rattus norvegicus GN=Purb PE=1 SV=3 - [PURB_RAT]	Purb	1.12629e+08	1.38939e+08	1.013e+08	5.84798e+07	6.66219e+07	1.71734e+08	40	35	39	10	3	6	33397.6	no	NO	not determined	not calculated	867	271	ribosome, RNA processing and translation-related	NO
Q99MZ4	Gamma-glutamyltransferase 7 OS=Rattus norvegicus GN=Ggt7 PE=1 SV=2 - [GGT7_RAT]	Ggt7	3.41113e+07	3.63318e+07	4.63294e+07	5.84331e+07	7.41833e+07	8.18808e+07	16	13	8	19	21	15	70338.6	YES	NO	not determined	not calculated	1747	272	metabolic enzyme, amino acids, glutathione catabolism, produce L-glutamate	NO
P06761	78 kDa glucose-regulated protein OS=Rattus norvegicus GN=Hspa5 PE=1 SV=1 - [GRP78_RAT]	Hspa5	8.12661e+08	8.75583e+08	8.47465e+08	5.72802e+07	5.21881e+07	3.51317e+07	127	139	119	31	23	31	72302.4	no	YES	not determined	not calculated	213	273	chaperone, interact with dnajc10	NO
Q04970	GTPase NRas OS=Rattus norvegicus GN=Nras PE=1 SV=1 - [RASN_RAT]	Nras	1.06454e+08	9.06315e+07	1.2717e+08	5.69989e+07	149723014	156468205	19	25	19	2	3	2	21229.5	farnesyl	NO	not determined	not calculated	897	274	small GTPases-related, Rho/Ras	NO
Q4QRB4	Tubulin beta-3 chain OS=Rattus norvegicus GN=Tubb3 PE=1 SV=1 - [TBB3_RAT]	Tubb3	5.32063e+09	5.29038e+09	5.71808e+09	5.66912e+07	3.40234e+07	3.29749e+07	594	581	561	36	36	11	50386.2	no	NO	not determined	not calculated	18	275	cytoskeleton, tubulin, microtubules, cortical dysplasia complex with other brain malformations 1 disease,, fibrosis of extraocular muscles congenital 3A	NO
Q9JJW1	Tetraspanin-2 OS=Rattus norvegicus GN=Tspan2 PE=1 SV=1 - [TSN2_RAT]	Tspan2	2.11392e+07	2.04028e+07	3.45955e+07	5.63701e+07	1.92047e+07	2.92602e+07	4	4	4	2	4	4	24173.3	YES	NO	not determined	not calculated	2199	276	signal transduction, cell surface receptor, axon development	NO
P09216	Protein kinase C epsilon type OS=Rattus norvegicus GN=Prkce PE=1 SV=1 - [KPCE_RAT]	Prkce	8.73007e+07	9.4728e+07	8.8482e+07	5.61583e+07	1.95278e+08	145225309	35	31	35	11	8	10	83424.9	no	NO	not determined	not calculated	1020	277	signaling, kinase, PKC-epsilon	YES	marked as presynaptic
Q9QUH6	Ras/Rap GTPase-activating protein SynGAP OS=Rattus norvegicus GN=Syngap1 PE=1 SV=2 - [SYGP1_RAT]	Syngap1	1.12999e+09	1.13446e+09	1.11317e+09	5.6044e+07	2.31594e+07	49203895	242	252	226	12	5	3	144631	no	NO	not determined	not calculated	159	278	small GTPases-related, accessory, ras and rap activator	YES	marked as postsynaptic
Q4FZU2	Keratin, type II cytoskeletal 6A OS=Rattus norvegicus GN=Krt6a PE=1 SV=1 - [K2C6A_RAT]	Krt6a	2.92236e+08	2.32268e+08	0	5.57258e+07	0	5.47634e+07	8	8	0	3	0	6	59212.7	no	NO	not determined	not calculated	465	279	cytoskeleton, intermediate filament, keratin	NO
Q3MHS9	Chaperonin containing Tcp1, subunit 6A (Zeta 1) OS=Rattus norvegicus GN=Cct6a PE=1 SV=1 - [Q3MHS9_RAT]	Cct6a	1.49338e+08	1.51168e+08	1.58313e+08	5.55211e+07	5.97942e+07	8.05421e+07	51	53	53	33	37	32	57980.7	no	YES	not determined	not calculated	727	280	chaperone	NO
Q5EAN5	Secretory carrier membrane protein 4 OS=Rattus norvegicus GN=Scamp4 PE=1 SV=1 - [Q5EAN5_RAT]	Scamp4	0	3.06099e+07	2.91937e+07	5.55023e+07	5.50902e+07	0	2	2	2	6	4	0	25464.7	YES	NO	6.28e-20	1	4128	281	trafficking (others), granule exocytosis, regional?	NO
A0A0G2JTW1	Protein Rap2a OS=Rattus norvegicus GN=Rap2a PE=4 SV=1 - [A0A0G2JTW1_RAT]	Rap2a	8.61894e+07	1.12706e+08	1.00665e+08	5.54458e+07	5.18743e+07	5.77881e+07	17	18	19	14	8	8	20629.3	geranylgeranyl	NO	not determined	not calculated	1028	282	small GTPases-related, Rho/Ras, may play a role in cytoskeleton remodelling through effector TNiK	NO
D3ZK56	Protein Rap2c OS=Rattus norvegicus GN=Rap2c PE=1 SV=2 - [D3ZK56_RAT]	Rap2c	2.54958e+07	0	0	5.5223e+07	4.87559e+07	6.26465e+07	8	0	0	6	5	5	20731.4	geranylgeranyl	NO	not determined	not calculated	2011	283	small GTPases-related, Rho/Ras, may play a role in cytoskeleton remodelling through effector TNiK	NO
P04218	OX-2 membrane glycoprotein OS=Rattus norvegicus GN=Cd200 PE=2 SV=1 - [OX2G_RAT]	Cd200	1.31702e+08	1.55263e+08	1.45619e+08	5.4375e+07	4.17004e+07	5.12186e+07	21	18	22	12	14	12	31068	YES	YES	not determined	not calculated	781	284	cell surface, endogenous inflammatory regulatory system	NO
P02770	Serum albumin OS=Rattus norvegicus GN=Alb PE=1 SV=2 - [ALBU_RAT]	Alb	5.18831e+07	5.28777e+07	5.03627e+07	5.43196e+07	4.05313e+07	8.41215e+07	14	15	17	30	32	33	68686.1					1405	285		NO
F1M0Z3	Copine IV (Predicted), isoform CRA_a OS=Rattus norvegicus GN=Cpne4 PE=4 SV=2 - [F1M0Z3_RAT]	Cpne4	3.98416e+07	5.97017e+07	4.69256e+07	5.41503e+07	4.6239e+07	6.20362e+07	16	12	19	21	20	21	63306.5	calcium-dependent phospholipid binding	YES	not determined	not calculated	1623	286	unknown, signaling? Membrane trafficking? calcium-mediated membrane/cytosol interface processes	NO
D3ZCU8	Protein Rab33a OS=Rattus norvegicus GN=Rab33a PE=4 SV=1 - [D3ZCU8_RAT]	Rab33a	9.96502e+06	1.03679e+07	0	5.34808e+07	5.07897e+07	4.23711e+07	6	6	0	14	14	12	26566.4	geranylgeranyl	YES	not determined	not calculated	2915	287	small GTPases-related, Rabs	NO
D3ZJ86	Sodium/hydrogen exchanger OS=Rattus norvegicus GN=Slc9a6 PE=1 SV=2 - [D3ZJ86_RAT]	Slc9a6	2.48866e+07	2.36888e+07	4.40187e+07	5.27533e+07	2.49325e+07	3.35607e+07	8	6	8	7	5	4	79786.3	YES	NO	not determined	not calculated	2035	288	transporter/channel, proton for sodium or potassium, a.k.a. NHE-6, endosmal recycling, endosome pH regulation, mental retardation X-linked syndromic Christianson type disease	NO
P18418	Calreticulin OS=Rattus norvegicus GN=Calr PE=1 SV=1 - [CALR_RAT]	Calr	2.7265e+08	3.5252e+08	2.87798e+08	5.12025e+07	6.31808e+07	3.13776e+07	82	88	80	30	30	17	47965.8	no	NO	not determined	not calculated	488	289	chaperone, calcium binding, extracellular space/lumen	NO
P51583	Multifunctional protein ADE2 OS=Rattus norvegicus GN=Paics PE=1 SV=3 - [PUR6_RAT]	Paics	2.93026e+07	3.2062e+07	2.27206e+07	5.03878e+07	5.58356e+07	5.32693e+07	20	18	14	24	19	16	47066.1	no	YES	not determined	not calculated	1888	290	metabolic enzyme, cyclic nucleotides, purine (IMP) biosynthesis	NO
P39951	Cyclin-dependent kinase 1 OS=Rattus norvegicus GN=Cdk1 PE=1 SV=1 - [CDK1_RAT]	Cdk1	3.35683e+07	1596112893	3.06829e+07	4.99351e+07	4.62647e+07	0	6	12	3	8	7	1	34113	no	NO	not determined	not calculated	1763	291	signaling, multifunctional kinase	NO
Q64566	Calcium-transporting ATPase type 2C member 1 OS=Rattus norvegicus GN=Atp2c1 PE=2 SV=1 - [AT2C1_RAT]	Atp2c1	2.02195e+07	1.9254e+07	2.29999e+07	4.95555e+07	4.05162e+07	5.54139e+07	21	23	23	28	25	29	81358.2	YES	NO	not determined	not calculated	2248	292	transporter/channel, calcium (ATP hydrolysis) out of the cell	NO
Q1WIM1	Cell adhesion molecule 4 OS=Rattus norvegicus GN=Cadm4 PE=1 SV=1 - [CADM4_RAT]	Cadm4	1.31052e+08	9.96005e+07	1.01691e+08	4.90078e+07	4.25127e+07	4.36497e+07	36	26	28	17	12	14	42031.4	YES	NO	not determined	not calculated	788	293	adhesion	NO
Q6GMN2	Brain-specific angiogenesis inhibitor 1-associated protein 2 OS=Rattus norvegicus GN=Baiap2 PE=1 SV=1 - [BAIP2_RAT]	Baiap2	2.91245e+08	3.11434e+08	3.01654e+08	4.83488e+07	5.32987e+07	4.70864e+07	128	141	137	27	37	31	57506	no	NO	not determined	not calculated	469	294	adapter/scaffold, cytoskeleton regulation, actin ctoskeleton remodelling through WASF and Arp2/3 complexes, interacts with rac1 and cdc42	YES	marked as post- and presynaptic
Q5XIU9	Membrane-associated progesterone receptor component 2 OS=Rattus norvegicus GN=Pgrmc2 PE=1 SV=1 - [PGRC2_RAT]	Pgrmc2	8.43143e+07	8.30882e+07	2.22398e+07	4.81191e+07	6.28395e+06	5.57499e+07	10	14	16	10	6	6	23388.7	YES	NO	not determined	not calculated	1037	295	UD, signal transduction of steroid hormones, heme binding, resistance to stress signaling	NO
B3GNI6	Septin-11 OS=Rattus norvegicus GN=Sept11 PE=1 SV=1 - [SEP11_RAT]	Sept11.	7.62335e+08	7.74039e+08	7.2899e+08	4.6067e+07	3.84243e+07	2.66958e+07	133	136	148	21	22	18	49663.3	no	NO	not determined	not calculated	229	296	cytoskeleton, septins, filament-forming cytoskeleton GTPase, GABAergic synaptic connectivity	NO
P63329	Serine/threonine-protein phosphatase 2B catalytic subunit alpha isoform OS=Rattus norvegicus GN=Ppp3ca PE=1 SV=1 - [PP2BA_RAT]	Ppp3ca	8.37682e+08	8.76472e+08	8.70007e+08	4.59239e+07	2.2929e+07	3.05348e+07	189	173	165	12	12	16	58606.3	no	NO	not determined	not calculated	207	297	signaling, phosphatase, calcium-dependent and calmodulin stimulated	YES
M0R9X8	Cytoplasmic dynein 1 heavy chain 1 OS=Rattus norvegicus GN=Dync1h1 PE=1 SV=2 - [M0R9X8_RAT]	Dync1h1	2.09632e+08	1.95674e+08	2.14366e+08	4.58976e+07	4.72062e+07	4.70879e+07	388	391	364	101	88	92	531712	no	YES	not determined	not calculated	584	298	cytoskeleton, motors, intracellular retrograde motility of vesicles, Charcot-Marie-Tooth disease 2C disease, mental ratardation autosomal dominant 13	NO
B0BNE3	Protein Trappc5 OS=Rattus norvegicus GN=Trappc5 PE=1 SV=1 - [B0BNE3_RAT]	Trappc5	1.42128e+07	15043195	1.31525e+07	4.53021e+07	4.83653e+07	5.46266e+07	2	2	2	9	8	8	20782.2	no	YES	not determined	not calculated	2568	299	trafficking (others), TRAPP core complex	NO
M0R531	Protein LOC102551901 OS=Rattus norvegicus GN=LOC102551901 PE=3 SV=2 - [M0R531_RAT]	LOC102551901	3.04539e+07	1.84705e+07	3.58384e+07	4.50897e+07	6.89038e+06	5.12286e+07	8	4	4	2	6	2	33822.3	YES	YES	not determined	not calculated	1852	300	signaling, fas pathway, antiapoptotic, cerebellum development, membrane raft	NO
Q9ERC5	Otoferlin OS=Rattus norvegicus GN=Otof PE=1 SV=2 - [OTOF_RAT]	Otof	2.83126e+07	1.34433e+07	1.86458e+07	4.49711e+07	0	0	3	3	1	7	0	0	226197	YES	NO	not determined	not calculated	1910	301	UD, trafficking, SNAREs, membrane fusion, ribbon synapses of inner hair cells, brain regional auditory system, deafness autosomal recessive 9 disease	NO
D4A0I5	Protein Dnajc6 OS=Rattus norvegicus GN=Dnajc6 PE=1 SV=1 - [A0A0G2JY26_RAT]	Dnajc6	2.24684e+08	2.26835e+08	2.12401e+08	4.45138e+07	3.79698e+07	3.56497e+07	78	75	75	25	26	20	102124	no	YES	not determined	not calculated	559	302	endocytosis-related, recruit chaperones to clathrin-coated vesicles and promote uncoating, Parkinson's disease juvenile-onset 19A, Parkinson's disease early-onset 19B	YES
Q01827	Synaptic vesicular amine transporter OS=Rattus norvegicus GN=Slc18a2 PE=1 SV=2 - [VMAT2_RAT]	Slc18a2	3.56903e+06	7.03193e+06	4.07044e+06	4.44719e+07	2.11625e+07	3.54713e+07	3	3	3	7	3	3	55557.6	YES	NO	not determined	not calculated	3728	303	transporter/channel, a.k.a. VMAT2, monoamine neurotransmitter uptake into SV (dopamine, norepinephrine, serotonine, histamine)	YES	marked as post- and presynaptic
D3ZPC4	Neural cell adhesion molecule L1 OS=Rattus norvegicus GN=L1cam PE=1 SV=2 - [D3ZPC4_RAT]	L1cam	1.9971e+08	8.94887e+07	7.62449e+07	4.41881e+07	4.86473e+07	5.12843e+07	41	23	22	20	16	22	140305	YES	NO	not determined	not calculated	596	304	adhesion, role in synaptogenesis and plasticity, mental retardation aphasia shuffling gait and adducted thumbs syndrome disease	YES
P07335	Creatine kinase B-type OS=Rattus norvegicus GN=Ckb PE=1 SV=2 - [KCRB_RAT]	Ckb	3.93962e+09	4.19729e+09	3.8155e+09	4.38178e+07	8.78162e+07	5.69488e+07	391	371	354	21	24	19	42698.3	no	YES	not determined	not calculated	33	305	metabolic enzyme, cellular energy, kinase, constitute a rapidly usable reservoir of energy (phosphocreatine) during acute anaerobic metabolism (quick regeneration of ATP, central role in NRJ transduction in tissues with large demands, maintain on a short time NRJ sudden demand rise before other pathways glycolysis then respiration take over)	NO
D3ZES2	Protein Trappc6b OS=Rattus norvegicus GN=Trappc6b PE=1 SV=1 - [D3ZES2_RAT]	Trappc6b	8.04812e+06	2.3012e+07	1.21693e+07	4.38099e+07	3.64787e+07	4.12061e+07	5	6	6	15	16	14	17965.3	no	NO	not determined	not calculated	3119	306	trafficking (others), TRAPP core complex, a.k.a. synbindin, neurodevelopmental disorder with microcephaly epilepsy disease and brain atrophy	NO
Q9JI51	Vesicle transport through interaction with t-SNAREs homolog 1A OS=Rattus norvegicus GN=Vti1a PE=1 SV=1 - [VTI1A_RAT]	Vti1a	8.09653e+06	7.81189e+06	3.12586e+07	4.35671e+07	4.56438e+07	1.96805e+07	15	11	13	12	8	8	24549.5	YES	YES	8.59e-20	2	3115	307	trafficking, SNAREs	YES
F1LPS8	Transcriptional activator protein Pur-alpha OS=Rattus norvegicus GN=Pura PE=1 SV=3 - [F1LPS8_RAT]	Pura	9.45565e+07	1.13468e+08	9.20954e+07	4.33425e+07	4.35279e+07	8.70996e+07	36	35	33	12	6	10	31884	no	YES	not determined	not calculated	966	308	ribosome, RNA processing and translation-related	YES	marked as postsynaptic
P07722	Myelin-associated glycoprotein OS=Rattus norvegicus GN=Mag PE=1 SV=1 - [MAG_RAT]	Mag	1.23499e+08	1.28187e+08	1.09257e+08	4.32328e+07	2.11965e+07	2.27439e+07	34	32	31	14	14	9	64251.1	YES	YES	not determined	not calculated	830	309	adhesion, mediates neuron projection, spastic paraplegia autosomal recessive 75 disease	NO
D3ZJK8	Protein Atp8a1 OS=Rattus norvegicus GN=Atp8a1 PE=1 SV=3 - [D3ZJK8_RAT]	Atp8a1	3.12877e+07	3.80968e+07	3.91911e+07	4.31e+07	4.01896e+07	1.89254e+08	6	8	6	9	12	12	12109.4	YES	YES	not determined	not calculated	1835	310	transporter/channel, a.k.a. phospholipid-transporting ATPase IA, aminophospholipid translocase	YES	marked as SV
Q6Q629	Inactive dipeptidyl peptidase 10 OS=Rattus norvegicus GN=Dpp10 PE=1 SV=1 - [DPP10_RAT]	Dpp10	9.33339e+07	9.45328e+07	9.14664e+07	4.29062e+07	5.63107e+07	5.7604e+07	48	44	43	36	42	39	90833.1	no	NO	not determined	not calculated	976	311	trafficking (others), KCND2 export to the plasma membrane	NO
D3ZDH8	Septin 5, isoform CRA_d OS=Rattus norvegicus GN=Sept5 PE=3 SV=1 - [D3ZDH8_RAT]	Sept5.	8.91627e+08	9.88897e+08	9.51266e+08	4.27797e+07	5.0621e+07	4.15204e+07	162	130	128	18	11	14	43864.3	no	NO	not determined	not calculated	192	312	cytoskeleton, septins, filament-forming cytoskeleton GTPase, Parkinson's disease early-onset 2	NO
Q9QZM5	Abl interactor 1 OS=Rattus norvegicus GN=Abi1 PE=1 SV=3 - [ABI1_RAT]	Abi1	9.37506e+07	1.21402e+08	1.06216e+08	4.26749e+07	2.53348e+07	2.41063e+07	49	45	33	9	9	9	51672.9	no	NO	not determined	not calculated	971	313	signal transduction, accessory of transmembrane protein signaling (non receptor tyrosine kinases, adhesion molecule), dendrites outgrowth	YES	marked as post- and presynaptic
F1LY09	Protein Actr3b OS=Rattus norvegicus GN=Actr3b PE=1 SV=2 - [F1LY09_RAT]	Actr3b	1.06759e+08	1.79544e+08	2.15667e+08	4.26045e+07	5.84327e+07	3.2172e+07	34	33	37	6	11	8	35810.4	no	YES	not determined	not calculated	893	314	cytoskeleton regulator, actin filament, formation of branched actin network, Arp 2/3 complex	NO
A0A140TAA1	Immunoglobulin superfamily, member 8, isoform CRA_b OS=Rattus norvegicus GN=Igsf8 PE=1 SV=1 - [A0A140TAA1_RAT]	Igsf8	1.25092e+08	1.26424e+08	1.2324e+08	4.25913e+07	3.84281e+07	3.58897e+07	42	40	40	23	17	19	65026.4	no	NO	not determined	not calculated	814	315	UD, cell surface, regulation of neurite outgrowth, functionally associated with CD9 and CD81 tetraspanins	NO
P62749	Hippocalcin-like protein 1 OS=Rattus norvegicus GN=Hpcal1 PE=1 SV=2 - [HPCL1_RAT]	Hpcal1	3.89645e+08	4.35497e+08	4.56115e+08	4.2527e+07	3.08006e+07	4.53356e+07	76	65	70	10	10	10	22324	myristoylated	NO	not determined	not calculated	385	316	signaling, calcium dependent regulation (brain and retina)	NO
Q7TNK0	Serine incorporator 1 OS=Rattus norvegicus GN=Serinc1 PE=1 SV=1 - [SERC1_RAT]	Serinc1	1.59777e+07	2.42066e+07	2.62689e+07	4.24993e+07	4.38075e+07	3.83836e+07	3	8	4	4	4	3	50519.4	YES	YES	not determined	not calculated	2470	317	metabolic enzyme, phosphoinositides, shingophospholipids biosynthesis	NO
D3ZN27	Protein Dnajc13 OS=Rattus norvegicus GN=Dnajc13 PE=1 SV=2 - [D3ZN27_RAT]	Dnajc13	4.32333e+06	5.85369e+06	1.38792e+07	4.19932e+07	3.80195e+07	3.56282e+07	16	8	9	64	44	54	254346	no	YES	not determined	not calculated	3613	318	endocytosis-related, act as a co-chaperone during clathrin-mediated endocytosis, protein kinase binding; protein kinase inhibitor activity, Parkinson's Disease	NO
Q68FQ0	T-complex protein 1 subunit epsilon OS=Rattus norvegicus GN=Cct5 PE=1 SV=1 - [TCPE_RAT]	Cct5	1.1144e+08	1.21846e+08	1.16685e+08	4.18992e+07	3.74786e+07	3.35567e+07	73	65	67	5	10	4	59498.8	no	NO	not determined	not calculated	871	319	chaperone, neuropathy hereditary sensory with spastic paraplegia autosomal recessive disease	NO
Q7TSF2	Vesicular glutamate transporter 3 OS=Rattus norvegicus GN=Slc17a8 PE=1 SV=2 - [VGLU3_RAT]	Slc17a8	0	0	0	4.18447e+07	5.29185e+07	2.66862e+07	0	0	0	24	25	11	64712.4	YES	YES	not determined	not calculated	4129	320	transporter/channel, a.k.a. VGLUT3, glutamate neurotransmitter uptake into SV	YES	marked as SV
F1LVR0	Protein Iglon5 OS=Rattus norvegicus GN=Iglon5 PE=4 SV=2 - [F1LVR0_RAT]	Iglon5	6.39242e+06	5.64481e+06	9.33562e+06	4.16558e+07	2.14002e+07	2.57135e+07	6	4	5	7	9	2	36743.8	?	NO	not determined	not calculated	3336	321	UD, adhesion, secreted (signal peptide, extracellular region), autoimmune sleep disorder associated with chorea dementia and gait instability (Iglon5 disease)	NO
P09215	Protein kinase C delta type OS=Rattus norvegicus GN=Prkcd PE=1 SV=1 - [KPCD_RAT]	Prkcd	1.04708e+08	1.05485e+08	9.34674e+07	4.13028e+07	7.33108e+07	5.13757e+07	33	29	31	24	19	14	77221.6	no	NO	not determined	not calculated	906	322	signaling, kinase, PKC-delta	YES	marked as postsynaptic
M0R5J4	Uncharacterized protein OS=Rattus norvegicus PE=3 SV=1 - [M0R5J4_RAT]		2.0356e+09	2.24703e+09	2.33687e+09	4.12303e+07	2.07781e+07	3.49185e+07	313	278	261	16	16	15	47045.2	no	NO	not determined	not calculated	83	323	UD, unknown, contain enolase domains, glycolysis process ?	NO
P70500	CDP-diacylglycerol--inositol 3-phosphatidyltransferase OS=Rattus norvegicus GN=Cdipt PE=1 SV=1 - [CDIPT_RAT]	Cdipt	1.48403e+08	1.12109e+08	1.38776e+08	4.12023e+07	0	4.08471e+07	6	5	4	5	0	3	23597.2	YES	NO	not determined	not calculated	731	324	metabolic enzyme, phosphoinositides, CMP-dependent catabolism/anabolism of phosphatidylinositol	NO
D3ZCJ3	Protein Mfsd6 OS=Rattus norvegicus GN=Mfsd6 PE=4 SV=1 - [D3ZCJ3_RAT]	Mfsd6	0	0	0	4.09029e+07	2.36542e+08	1.86568e+08	0	0	0	3	6	11	82218.3	YES	NO	not determined	not calculated	4130	325	unknown, atypical slc, novel SV transporter?	NO
Q9ERB4	Versican core protein (Fragments) OS=Rattus norvegicus GN=Vcan PE=2 SV=2 - [CSPG2_RAT]	Vcan	3.09988e+07	1.8545e+07	1.81685e+07	4.07938e+07	3.86551e+07	0	21	18	12	2	2	0	299821	no	NO	not determined	not calculated	1842	326	cell surface, extracellular matrix, binds hyaluronic acid, Wagner vitreoretinopathy disease	YES
E2CWF1	Serine/threonine-protein phosphatase OS=Rattus norvegicus GN=Ppp3cc PE=2 SV=1 - [E2CWF1_RAT]	Ppp3cc	2.87663e+08	3.34452e+08	2.83789e+08	4.06306e+07	1.67857e+07	3.9674e+07	41	39	39	4	4	4	55144.1	no	NO	not determined	not calculated	473	327	signaling, phosphatase, calcium-dependent and calmodulin stimulated	YES
P55161	Nck-associated protein 1 OS=Rattus norvegicus GN=Nckap1 PE=2 SV=1 - [NCKP1_RAT]	Nckap1	1.73392e+08	1.67822e+08	1.82974e+08	4.03534e+07	3.19494e+07	3.68257e+07	102	88	107	35	30	32	128781	no	YES	not determined	not calculated	656	328	cytoskeleton regulator, actin filament reorganization, WAVE complex modulating the activity of the Arp 2/3 complex	YES
P34058	Heat shock protein HSP 90-beta OS=Rattus norvegicus GN=Hsp90ab1 PE=1 SV=4 - [HS90B_RAT]	Hsp90ab1	1.25556e+09	1.23237e+09	1.24328e+09	4.012e+07	3.92409e+07	3.12633e+07	244	262	236	38	54	42	83229.1	no	NO	not determined	not calculated	144	329	chaperone	NO
D3Z9R7	Protein Stx16 OS=Rattus norvegicus GN=Stx16 PE=4 SV=1 - [D3Z9R7_RAT]	Stx16	5.52002e+06	5.36601e+06	2.93799e+06	3.99759e+07	4.1907e+07	3.8585e+07	2	8	3	11	7	8	35419.4	YES	YES	not determined	not calculated	3450	330	trafficking, SNAREs, membrane fusion, a.k.a. syntaxin-16, trans-golgi network trafficking	YES	marked as SV
G3V6Y6	Alpha-1,4 glucan phosphorylase OS=Rattus norvegicus GN=Pygb PE=1 SV=2 - [G3V6Y6_RAT]	Pygb	4.90464e+08	5.04197e+08	4.7218e+08	3.95709e+07	3.79019e+07	3.66549e+07	178	187	162	22	16	21	96713.4	no	YES	not determined	not calculated	328	331	metabolic enzyme, cellular energy, glycogenolysis, a.k.a. glycogen phosphorylase (brain form)	NO
P53534	Glycogen phosphorylase, brain form (Fragment) OS=Rattus norvegicus GN=Pygb PE=1 SV=3 - [PYGB_RAT]	Pygb	4.90464e+08	5.04197e+08	4.7218e+08	3.95709e+07	3.79019e+07	3.66549e+07	166	146	151	22	17	20	96113.1	no	YES	not determined	not calculated	329	332	metabolic enzyme, cellular energy, glycogenolysis, a.k.a. glycogen phosphorylase (brain form)	NO
P62762	Visinin-like protein 1 OS=Rattus norvegicus GN=Vsnl1 PE=1 SV=2 - [VISL1_RAT]	Vsnl1	4.49713e+08	4.84329e+08	4.48274e+08	3.95174e+07	3.1994e+07	2.08699e+07	93	79	81	15	18	15	22128	myristoylated	YES	not determined	not calculated	343	333	signaling, calcium sensor and guanylyl cyclase activation	NO
Q5BJS7	Copine-9 OS=Rattus norvegicus GN=Cpne9 PE=2 SV=1 - [CPNE9_RAT]	Cpne9	4.73911e+07	4.22926e+07	5.59847e+07	3.94175e+07	2.89745e+07	3.87369e+07	16	17	19	9	11	8	61772	calcium-dependent phospholipid binding	NO	not determined	not calculated	1482	334	unknown, signaling? Membrane trafficking? calcium-mediated membrane/cytosol interface processes	NO
P10111	Peptidyl-prolyl cis-trans isomerase A OS=Rattus norvegicus GN=Ppia PE=1 SV=2 - [PPIA_RAT]	Ppia	2.77883e+09	3.24042e+09	2.76661e+09	3.93585e+07	4.78111e+07	5.65727e+07	175	179	167	9	9	9	17862.8	no	NO	not determined	not calculated	58	335	protein folding, cis-trans isomerization of proline	NO
Q9Z269	Vesicle-associated membrane protein-associated protein B OS=Rattus norvegicus GN=Vapb PE=1 SV=3 - [VAPB_RAT]	Vapb	2.10317e+08	2.09362e+08	2.20686e+08	3.88963e+07	2.0279e+08	7.80052e+07	43	39	46	14	20	12	26899	YES	NO	not determined	not calculated	583	336	UD, trafficking (others), junction between intracellular vesicles and cytoskeleton structures (microtubules), can form multimers with VAPA, amyotrophic lateral sclerosis 8 disease, spinal muscular atrophy proximal adult autosomal dominant	NO
D3ZGN2	Copine 5 protein OS=Rattus norvegicus GN=Cpne5 PE=1 SV=1 - [D3ZGN2_RAT]	Cpne5	5.22883e+07	5.27152e+07	6.07331e+07	3.88495e+07	1.77114e+07	3.57281e+07	20	22	23	10	2	14	65564.6	calcium-dependent phospholipid binding	NO	not determined	not calculated	1397	337	unknown, signaling? Membrane trafficking? calcium-mediated membrane/cytosol interface processes	NO
Q63475	Receptor-type tyrosine-protein phosphatase N2 OS=Rattus norvegicus GN=Ptprn2 PE=1 SV=1 - [PTPR2_RAT]	Ptprn2	2.74633e+07	3.18674e+07	3.18426e+07	3.86538e+07	5.89973e+07	6.01455e+07	24	21	22	22	19	17	111794	YES	YES	not determined	not calculated	1944	338	metabolic enzyme, phosphoinositides, a.k.a. phogrin, phosphatase PIP3 and PI(4,5)P2	YES	marked as SV
Q9Z250	Protein lin-7 homolog A OS=Rattus norvegicus GN=Lin7a PE=1 SV=2 - [LIN7A_RAT]	Lin7a	2.33189e+08	2.2361e+08	2.37585e+08	3.79322e+07	3.83225e+07	3.44277e+07	49	46	42	12	14	10	24421.8	no	NO	not determined	not calculated	543	339	adapter/scaffold, a.k.a. veli-1, tripartite complex composed LIN7A, LIN7B or LIN7C, CASK and APBA1, active zone, couple synaptic vesicle exocytosis to cell adhesion imolecules, exocytosis, kinase interacting site	YES
Q6P502	T-complex protein 1 subunit gamma OS=Rattus norvegicus GN=Cct3 PE=1 SV=1 - [TCPG_RAT]	Cct3	1.54376e+08	1.74993e+08	1.66205e+08	3.77803e+07	2.41183e+07	2.55788e+07	84	97	79	18	16	20	60608.4	no	YES	not determined	not calculated	707	340	chaperone	NO
F1MAQ4	Protein Trappc10 OS=Rattus norvegicus GN=Trappc10 PE=1 SV=1 - [F1MAQ4_RAT]	Trappc10	1.10568e+07	1.03456e+07	1.81316e+07	3.76698e+07	4.02777e+07	3.9765e+07	21	21	23	44	23	36	141571	YES	YES	not determined	not calculated	2826	341	trafficking (others), TRAPP complex, a.k.a. Tmem-1, golgi trafficking	NO
P31422	Metabotropic glutamate receptor 3 OS=Rattus norvegicus GN=Grm3 PE=1 SV=1 - [GRM3_RAT]	Grm3	5.53197e+07	6.26382e+07	6.7069e+07	3.75209e+07	1.49211e+07	2.22838e+07	38	42	40	15	11	15	98895.8	YES	NO	not determined	not calculated	1347	342	signal transduction, glutamate receptor, cell surface	YES	marked as post- and presynaptic
P84076	Neuron-specific calcium-binding protein hippocalcin OS=Rattus norvegicus GN=Hpca PE=1 SV=2 - [HPCA_RAT]	Hpca	4.07788e+08	4.59965e+08	4.96542e+08	3.74561e+07	2.72804e+07	4.17318e+07	60	49	49	10	8	8	22413	myristoylated	NO	not determined	not calculated	374	343	signaling, calcium sensor, regulate MLK2, phospholipase D, and inhibit neuronal apoptosis, dystonia 2 torsion autosomal recessive disease	YES	marked as postsynaptic
Q62950	Dihydropyrimidinase-related protein 1 OS=Rattus norvegicus GN=Crmp1 PE=1 SV=1 - [DPYL1_RAT]	Crmp1	1.56728e+09	2.28252e+09	2.13835e+09	3.67253e+07	2.23569e+07	2.16241e+07	200	158	147	20	27	11	62156.6	no	YES	not determined	not calculated	107	344	signal transduction, microtubules binding, axon guidance	NO
B1PLB1	CD34 antigen (Predicted) OS=Rattus norvegicus GN=Cd34 PE=1 SV=1 - [B1PLB1_RAT]	Cd34	2.10024e+07	3.68196e+07	3.70927e+07	3.65413e+07	7.98247e+07	0	9	6	8	7	6	1	41213.1	YES	NO	not determined	not calculated	2206	345	adhesion, carbohydrates extracellular matrix regulation	NO
Q63054	Islet cell autoantigen 1 OS=Rattus norvegicus GN=Ica1 PE=2 SV=2 - [ICA69_RAT]	Ica1	2.29124e+07	7.00901e+06	7.64982e+06	3.64191e+07	2.92396e+07	3.48161e+07	6	5	5	19	16	23	54628.2	no	NO	not determined	not calculated	2118	346	small GTPases-related, accessory, a.k.a. ICA69, contain an arfaptin domain, may redistribute positive regulators of actin polymerization, may be involved in neuroendocrine release	NO
Q64568	Plasma membrane calcium-transporting ATPase 3 OS=Rattus norvegicus GN=Atp2b3 PE=2 SV=2 - [AT2B3_RAT]	Atp2b3	1.45358e+09	1.37344e+09	1.42405e+09	3.63333e+07	8.89691e+07	9.60672e+07	260	271	263	23	31	26	138485	YES	NO	not determined	not calculated	117	347	transporter/channel, calcium out of the cell, spinocerebellar ataxia X-linked 1 disease	YES	marked as presynaptic
P84083	ADP-ribosylation factor 5 OS=Rattus norvegicus GN=Arf5 PE=1 SV=2 - [ARF5_RAT]	Arf5	4.43187e+08	5.3054e+08	4.94349e+08	3.60357e+07	0	2.90541e+07	85	54	69	4	0	4	20516.6	myristoylated	NO	not determined	not calculated	348	349	small GTPases-related, arf family, may modulate vesicle budding and uncoating, trafficking	NO
P61751	ADP-ribosylation factor 4 OS=Rattus norvegicus GN=Arf4 PE=2 SV=2 - [ARF4_RAT]	Arf4	4.26933e+08	5.15115e+08	4.5789e+08	3.60357e+07	0	2.90541e+07	75	51	61	4	0	4	20383.6	myristoylated	NO	not determined	not calculated	363	348	UD, small GTPases-related, arf family, may modulate vesicle budding and uncoating, trafficking	YES
Q5FWU3	Autophagy-related protein 9A OS=Rattus norvegicus GN=Atg9a PE=1 SV=1 - [ATG9A_RAT]	Atg9a	1.02005e+07	8.07167e+06	1.73835e+07	3.57557e+07	4.17532e+07	4.84143e+07	4	8	6	34	33	27	94428.1	YES	YES	not determined	0.04 (in the present study)	2895	350	autophagy	YES	marked as SV
Q62910	Synaptojanin-1 OS=Rattus norvegicus GN=Synj1 PE=1 SV=3 - [SYNJ1_RAT]	Synj1	2.93067e+08	2.8152e+08	2.75464e+08	3.53093e+07	3.07178e+07	4.0685e+07	146	133	117	40	25	34	144689	no	YES	not determined	not calculated	461	351	metabolic enzyme, phosphoinositides, PI(4,5)P2 phosphatase, endocytosis, Parkinson's Disease early onset 20, epileptic encephalopathy early infantile 53	YES	marked as presynaptic
Q792I0	Protein lin-7 homolog C OS=Rattus norvegicus GN=Lin7c PE=1 SV=1 - [LIN7C_RAT]	Lin7c	1.93136e+08	1.70174e+08	1.94472e+08	3.52158e+07	7.09782e+06	1.58146e+07	41	38	41	11	5	7	21820.5	no	NO	not determined	not calculated	606	352	adapter/scaffold, a.k.a. veli-3, maintains the asymmetric distribution of channels and receptors at the plasma membrane, forms membrane-associated multiprotein complexes that may regulate delivery and recycling of proteins to the correct membrane domains, exocytosis, kinase interacting site	YES
Q5BJU0	Protein Rras2 OS=Rattus norvegicus GN=Rras2 PE=1 SV=1 - [Q5BJU0_RAT]	Rras2	5.66605e+07	7.53411e+07	4.67233e+07	3.50077e+07	3.71953e+07	3.48538e+07	19	22	16	6	8	13	23384.7	palmitoylated	NO	not determined	not calculated	1325	353	small GTPases-related, accessory, antagonizing effectors and signaling of ras proteins	NO
D3ZW49	Protein Tmem9b OS=Rattus norvegicus GN=Tmem9b PE=4 SV=1 - [D3ZW49_RAT]	Tmem9b	1.10341e+07	1.0549e+07	1.05616e+07	3.49703e+07	3.03045e+07	3.5468e+07	11	9	10	6	6	6	22624.7	YES	YES	not determined	not calculated	2828	354	signal transduction, others, MAPK and NFkB signaling pathways	NO
Q63092	CaM kinase-like vesicle-associated protein OS=Rattus norvegicus GN=Camkv PE=1 SV=1 - [CAMKV_RAT]	Camkv	3.18851e+08	3.66978e+08	3.47791e+08	3.48667e+07	3.01613e+07	1.7829e+07	56	58	57	13	15	13	54072.1	no	NO	not determined	not calculated	437	355	signaling, unknown, catalitically inactive kinase domain, interact with calmodulin	YES	marked as postsynaptic		but evidence show that it s prsent also in synapse membrane
O08700	Vacuolar protein sorting-associated protein 45 OS=Rattus norvegicus GN=Vps45 PE=1 SV=1 - [VPS45_RAT]	Vps45	2.76647e+07	3.48092e+07	3.20767e+07	3.46625e+07	3.17274e+07	2.30341e+07	29	23	27	25	18	18	64852.8	no	YES	not determined	not calculated	1935	356	trafficking (others), protein transport, trans golgi network, interacts with syntaxin 6	YES	marked as SV
Q01728	Sodium/calcium exchanger 1 OS=Rattus norvegicus GN=Slc8a1 PE=2 SV=3 - [NAC1_RAT]	Slc8a1	1.24599e+08	1.23568e+08	1.12908e+08	3.42388e+07	5.32397e+07	5.6914e+07	48	55	46	6	17	12	106613	YES	NO	not determined	not calculated	821	357	transporter/channel, calcium homeostasis after neuronal activation	YES	marked as postsynaptic		evidence of presynaptic as well (de Juan-Sanz et al J Biol Chem 2014)
Q62807	Synaptotagmin-17 OS=Rattus norvegicus GN=Syt17 PE=2 SV=1 - [SYT17_RAT]	Syt17	1.34508e+07	1.59357e+07	1.17268e+07	3.42358e+07	4.44222e+07	3.34123e+07	13	13	17	38	30	31	46889.1	no	YES	not determined	not calculated	2622	358	trafficking (others), unknown function, a.k.a. protein B/K, synaptotagmin that lacks a transmembrane domain	NO
Q63635	Syntaxin-6 OS=Rattus norvegicus GN=Stx6 PE=1 SV=1 - [STX6_RAT]	Stx6	6.01378e+07	4.66883e+07	9.09868e+07	3.41179e+07	4.02686e+07	2.19762e+07	4	4	6	7	8	7	29038.8	YES	YES	9.63E-20	2	1280	359	trafficking SNAREs, membrane fusion, multiple trafficking events	YES	marked as SV
P15087	Carboxypeptidase E OS=Rattus norvegicus GN=Cpe PE=1 SV=1 - [CBPE_RAT]	Cpe	6.9174e+07	1.02318e+08	9.90923e+07	3.37498e+07	1.86776e+07	2.70747e+07	22	23	32	11	6	12	53275.4	no	NO	not determined	not calculated	1180	360	PTM, carboxy peptidase, peptide hormone processing	NO
Q6P6Q2	Keratin, type II cytoskeletal 5 OS=Rattus norvegicus GN=Krt5 PE=1 SV=1 - [K2C5_RAT]	Krt5	3.63691e+07	0	2.00165e+08	3.35568e+07	7.2467e+06	0	12	0	31	7	8	0	61787.7	no	NO	not determined	not calculated	1687	361	cytoskeleton, intermediate filament, keratin	NO
Q99P74	Ras-related protein Rab-27B OS=Rattus norvegicus GN=Rab27b PE=2 SV=3 - [RB27B_RAT]	Rab27b	1.07182e+07	7.5872e+06	7.86705e+06	3.33734e+07	4.79031e+07	4.98336e+07	5	6	3	18	15	10	24604.3	geranylgeranyl	YES	not determined	not calculated	2854	362	small GTPases-related, Rabs	YES	marked as presynaptic, SV
Q9WU70	Syntaxin-binding protein 5 OS=Rattus norvegicus GN=Stxbp5 PE=1 SV=1 - [STXB5_RAT]	Stxbp5	8.46659e+07	7.70056e+07	9.24409e+07	3.32524e+07	3.58848e+07	3.06593e+07	38	32	37	13	12	14	127579	no	YES	not determined	not calculated	1033	363	trafficking SNAREs, a.k.a. tomosyn-1, exocytosis, regulation of SV recylcing pools, inhibit vesicles fusion	YES	marked as presynaptic, SV
D4A5X8	Protein Ahcyl1 OS=Rattus norvegicus GN=Ahcyl1 PE=3 SV=1 - [D4A5X8_RAT]	Ahcyl1	8.14319e+08	8.77646e+08	8.49416e+08	3.31721e+07	3.28109e+07	3.87615e+07	131	125	124	40	35	39	53718.9	no	NO	not determined	not calculated	210	364	PTM, S-adenosylmethionine	NO
B5DFG5	Protein Sept6 OS=Rattus norvegicus GN=Sept6 PE=1 SV=1 - [B5DFG5_RAT]	Sept6.	6.64446e+08	7.45793e+08	6.57261e+08	3.29422e+07	3.0848e+07	2.47743e+07	150	135	157	17	15	14	48747.8	no	NO	not determined	not calculated	257	365	cytoskeleton, septins, actin cytoskeleton maintenance	YES
Q9WUD9	Proto-oncogene tyrosine-protein kinase Src OS=Rattus norvegicus GN=Src PE=1 SV=4 - [SRC_RAT]	Src	5.45725e+07	8.93306e+07	8.46763e+07	3.27886e+07	3.23816e+07	3.03604e+07	27	33	30	14	15	14	59935.1	no	YES	not determined	not calculated	1358	366	signaling, kinase	YES	marked as postsynaptic		but evidence for presynaptic and SV trafficking control by direct phosphorylation of synapsin 1 (Messa et al J Cell Sci 2010)
D3ZHI8	Protein Trappc11 OS=Rattus norvegicus GN=Trappc11 PE=1 SV=1 - [D3ZHI8_RAT]	Trappc11	1.96972e+06	6.70472e+06	8.79176e+06	3.25946e+07	9.83052e+06	1.96362e+07	2	6	7	26	14	18	128294	no	YES	not determined	not calculated	3967	367	trafficking (others), TRAPP complex, limb-girdle muscular dystrophy 2S disease	NO
G3V8V3	Alpha-1,4 glucan phosphorylase OS=Rattus norvegicus GN=Pygm PE=1 SV=1 - [G3V8V3_RAT]	Pygm	4.56717e+08	4.50964e+08	4.21547e+08	3.2373e+07	2.5728e+07	3.97918e+07	106	111	98	30	30	26	97226.7	no	YES	not determined	not calculated	340	368	metabolic enzyme, cellular energy, glycogenolysis, a.k.a. glycogen phosphorylase m	NO
Q6AYP5	Cell adhesion molecule 1 OS=Rattus norvegicus GN=Cadm1 PE=2 SV=1 - [Q6AYP5_RAT]	Cadm1	1.5147e+08	1.87154e+08	1.8883e+08	3.22646e+07	1.97347e+07	5.24647e+07	26	26	22	12	10	9	42805.2	YES	NO	not determined	not calculated	718	369	adhesion	YES	marked as post- and presynaptic
P97685	Neurofascin OS=Rattus norvegicus GN=Nfasc PE=1 SV=2 - [NFASC_RAT]	Nfasc	3.59358e+08	3.11622e+08	4.08036e+08	3.21272e+07	2.88078e+07	3.08128e+07	105	114	93	21	15	23	137918	YES	YES	not determined	not calculated	406	370	adhesion, axon guidance, cell heterotypic	NO
Q5PQN0	Neurocalcin-delta OS=Rattus norvegicus GN=Ncald PE=1 SV=3 - [NCALD_RAT]	Ncald	2.26925e+08	3.83073e+08	4.12156e+08	3.15776e+07	2.98412e+07	3.89141e+07	26	52	39	9	12	7	22230.9	myristoylated	YES	not determined	not calculated	555	371	signaling, calcium sensor and G-protein coupled receptor modulation	NO
D3ZE26	Protein Tmcc2 OS=Rattus norvegicus GN=Tmcc2 PE=1 SV=1 - [D3ZE26_RAT]	Tmcc2	6.73525e+06	1.02724e+07	6.10772e+06	3.14243e+07	7.52648e+06	7.76047e+06	5	5	6	4	3	3	77096.2	YES	NO	not determined	not calculated	3297	372	signaling, ApoE-binding protein, regulation of amyloid-beta precursor protein cleavage	NO
Q69BT7	Trafficking protein particle complex subunit 4 OS=Rattus norvegicus GN=Trappc4 PE=2 SV=1 - [TPPC4_RAT]	Trappc4	1.86588e+07	2.72744e+07	1.86526e+07	3.13708e+07	2.62867e+07	2.82708e+07	9	9	8	12	7	14	24359.5	?	NO	not determined	not calculated	2334	373	trafficking (others), TRAPP core complex, a.k.a. synbindin	NO
D4ACG7	Protein Cpne6 OS=Rattus norvegicus GN=Cpne6 PE=1 SV=2 - [D4ACG7_RAT]	Cpne6	6.76686e+07	8.37642e+07	7.93698e+07	3.13545e+07	2.95583e+07	3.53456e+07	37	36	41	18	22	23	61709.7	calcium-dependent phospholipid binding	NO	not determined	not calculated	1199	374	unknown, signaling? Membrane trafficking? calcium-mediated membrane/cytosol interface processes	NO
B2RZ37	Receptor expression-enhancing protein 5 OS=Rattus norvegicus GN=Reep5 PE=1 SV=1 - [REEP5_RAT]	Reep5	1.71172e+08	1.77859e+08	1.72267e+08	3.1272e+07	3.46426e+07	3.55742e+07	23	22	26	14	13	13	21417	YES	NO	not determined	not calculated	668	375	UD, cell surface, promote expression of olfactory receptors on cell surface	NO
F1M7X3	Protein Cdh13 OS=Rattus norvegicus GN=Cdh13 PE=1 SV=3 - [F1M7X3_RAT]	Cdh13	5.92926e+07	8.51697e+07	8.21897e+07	3.11401e+07	2.28814e+07	2.83809e+07	17	20	19	9	10	10	66432.9	GPI anchor	YES	not determined	not calculated	1294	376	adhesion, a.k.a. T-cadherin	YES
F8WFM2	Beta-soluble NSF attachment protein OS=Rattus norvegicus GN=Napb PE=4 SV=1 - [F8WFM2_RAT]	Napb	6.08124e+08	7.23281e+08	5.50377e+08	3.08238e+07	2.32147e+07	1.34319e+07	117	92	110	5	6	9	33535.5	no	YES	not determined	not calculated	272	377	trafficking (others), vesicular transport between ER and golgi, SNAREs binding	YES	marked as post- and presynaptic
F1LMW7	Myristoylated alanine-rich C-kinase substrate OS=Rattus norvegicus GN=Marcks PE=1 SV=3 - [F1LMW7_RAT]	Marcks	3.74101e+08	2.97382e+08	3.61677e+08	3.05738e+07	3.40286e+07	5.97469e+07	27	24	22	6	9	5	29942	myristoylated	NO	not determined	not calculated	393	378	signaling, protein kinase C effector, binds synapsin, calmodulin and actin, neurite outgrowth	YES	marked as post- and presynaptic
P47971	Neuronal pentraxin-1 OS=Rattus norvegicus GN=Nptx1 PE=1 SV=1 - [NPTX1_RAT]	Nptx1	8.50592e+07	9.9983e+07	1.01528e+08	3.01114e+07	3.79969e+07	3.29817e+07	41	40	33	20	17	17	47186.9	YES	NO	not determined	not calculated	1032	379	cell surface, uptake of synaptic macromolecules	YES	marked as cleft and postsynaptic
D3ZFB6	Proline-rich transmembrane protein 2 OS=Rattus norvegicus GN=Prrt2 PE=1 SV=1 - [PRRT2_RAT]	Prrt2	1.73887e+08	1.99352e+08	2.11554e+08	3.00236e+07	3.15035e+07	2.85178e+07	39	30	30	9	13	10	35798.6	YES	YES	not determined	not calculated	654	380	unknown, endocytosis-related? may interact with intersectin 1 and therefore be involved in synaptic vesicles cycling, episodic kinesigenic dyskinesia 1 disease	YES	marked as presynaptic
Q6P6V0	Glucose-6-phosphate isomerase OS=Rattus norvegicus GN=Gpi PE=1 SV=1 - [G6PI_RAT]	Gpi	7.64506e+08	7.37531e+08	7.07045e+08	2.99121e+07	2.49579e+07	1.49086e+07	144	153	146	13	17	19	62787.1	no	NO	not determined	not calculated	228	381	signaling, multiple functions, glycolysis step2, surface, secreted, may act as a neurotrophic factor	NO
Q641Z6	EH domain-containing protein 1 OS=Rattus norvegicus GN=Ehd1 PE=1 SV=1 - [EHD1_RAT]	Ehd1	8.83946e+07	1.11412e+08	9.39397e+07	2.98544e+07	1.61986e+07	3.34976e+07	47	55	52	14	12	20	60564.6	no	NO	not determined	not calculated	1011	382	endocytosis-related, endosomal recycling, colocalizes with BACE1 and APP amyloid beta proteins in hippocampal mossy fiber terminals	YES	marked as presynaptic
G3V7G1	High affinity choline transporter 1 OS=Rattus norvegicus GN=Slc5a7 PE=3 SV=1 - [G3V7G1_RAT]	Slc5a7	5.27769e+06	5.44799e+06	6.23143e+06	2.98123e+07	3.44956e+07	4.32365e+07	4	2	3	4	6	10	63379.8	YES	NO	not determined	not calculated	3489	383	transporter/channel, choline-sodium symporter, a.k.a. ChT1, rate-limiting step in acetylcholine biosynthesis, neuronopathy distal hereditary motor 7A disease, myasthenic syndrome congenital presynaptic 20	NO
A0A0G2K1F7	Protein Myo15a OS=Rattus norvegicus GN=Myo15a PE=4 SV=1 - [A0A0G2K1F7_RAT]	Myo15a	3.12633e+07	3.32676e+07	3.08621e+07	2.93421e+07	3.61733e+07	3.05522e+07	3	7	2	2	5	3	394860	no	NO	not determined	not calculated	1836	384	UD, cytoskeleton, molecular motor, a.k.a. unconventional myosin-XV, deafness autosomal recessive 3 disease	NO
P50398	Rab GDP dissociation inhibitor alpha OS=Rattus norvegicus GN=Gdi1 PE=1 SV=1 - [GDIA_RAT]	Gdi1	1.01194e+09	1.09128e+09	1.07747e+09	2.93098e+07	4.93506e+06	1.43098e+07	147	160	138	7	2	7	50504.2	no	NO	not determined	not calculated	172	385	small GTPases-related, accessory, Rabs GEF regulator, promote membrane dissociatiion of some rabs (1a, 3a, 5a, 10), highly expressed in the brain, mental retardation X-linked 41 disease	NO
Q62666	Vesicular acetylcholine transporter OS=Rattus norvegicus GN=Slc18a3 PE=2 SV=2 - [VACHT_RAT]	Slc18a3	0	3.22281e+06	0	2.90134e+07	2.8478e+07	1.88594e+07	0	2	0	4	5	5	56500.7	YES	NO	not determined	not calculated	4131	386	UD, transporter/channel, a.k.a. VAchT, acetylcholine neurotransmitter uptake into SV, myasthenic syndrome congenital presynaptic 21 disease	YES	marked as SV
F1LQX8	Inositol 1,4,5-trisphosphate receptor type 1 OS=Rattus norvegicus GN=Itpr1 PE=1 SV=3 - [F1LQX8_RAT]	Itpr1	3.66252e+08	3.90235e+08	3.56854e+08	2.89288e+07	3.46072e+07	3.37819e+07	290	281	277	57	52	59	311043	YES	NO	not determined	not calculated	399	387	transporter/channel, calcium, intracellular, ER, spinocerebellar ataxia 15 and 29, Gillespie syndrome disease	YES	marked as post- and presynaptic
F7F134	Voltage-dependent calcium channel subunit alpha-2/delta-1 OS=Rattus norvegicus GN=Cacna2d1 PE=4 SV=1 - [F7F134_RAT]	Cacna2d1	1.82677e+08	1.97118e+08	1.89598e+08	2.88311e+07	2.88582e+07	2.61184e+07	91	73	78	25	26	27	123390	YES	NO	not determined	not calculated	631	388	transporter/channel, calcium, voltage-gated	YES	marked as post- and presynaptic
Q6AY20	Cation-dependent mannose-6-phosphate receptor OS=Rattus norvegicus GN=M6pr PE=1 SV=1 - [MPRD_RAT]	M6pr	1.26676e+07	1.7446e+07	1.0697e+07	2.88149e+07	3.11676e+07	3.15835e+07	10	7	12	13	12	12	31075.4	YES	NO	not determined	not calculated	2689	389	trafficking (others), transport lysosomal enzymes from the cell surface or Golgi to lysosomes	NO
P13852	Major prion protein OS=Rattus norvegicus GN=Prnp PE=1 SV=2 - [PRIO_RAT]	Prnp	1.19101e+08	1.15873e+08	2.69889e+08	2.8809e+07	1.47693e+07	1.01226e+07	16	11	16	10	8	10	27786.4	GPI anchor	NO	not determined	not calculated	845	390	signaling, neurite outgrowth (cell, neuronal excitability, cell surface receptor regulation, APP processing, autophagy, iron uptake/homeostasis, Creutzfeldt-Jakob disease, Gerstmann-Strausler disease, Huntington disease-like 1	NO
G3V9U7	Calcium-transporting ATPase OS=Rattus norvegicus GN=Atp2a3 PE=1 SV=1 - [G3V9U7_RAT]	Atp2a3	2.42316e+08	2.62886e+08	2.8492e+08	2.87641e+07	2.01346e+07	4.8034e+07	64	62	54	3	3	20	109295	YES	NO	not determined	not calculated	526	391	transporter/channel, calcium	NO
O08679	Serine/threonine-protein kinase MARK2 OS=Rattus norvegicus GN=Mark2 PE=1 SV=1 - [MARK2_RAT]	Mark2	5.27247e+07	5.79228e+07	5.6717e+07	2.87606e+07	3.62784e+07	2.28941e+07	35	39	32	24	24	17	80821.5	no	NO	not determined	not calculated	1388	392	signaling, kinase, cytoskeleton regulator, tubulin, microtubules dynamics regulation, phosphorylate DCX, Kif13B, tau, MAP2/4 causing their detachment from microtubules	YES	marked as postsynaptic
Q5M7W5	Microtubule-associated protein 4 OS=Rattus norvegicus GN=Map4 PE=1 SV=1 - [MAP4_RAT]	Map4	7.31836e+07	8.11773e+07	7.52843e+07	2.87538e+07	1.25307e+07	3.56258e+07	36	43	36	9	4	11	110233	no	NO	not determined	not calculated	1131	393	UD, cytoskeleton regulator, tubulin, microtubules associated protein, axonogenesis	NO
Q5M887	Trafficking protein particle complex subunit 13 OS=Rattus norvegicus GN=Trappc13 PE=2 SV=2 - [TPC13_RAT]	Trappc13	0	0	0	2.86102e+07	3.73131e+07	2.96663e+07	0	0	0	7	4	8	46489.5	no	NO	not determined	not calculated	4132	394	trafficking (others), TRAPP core complex	NO
D4A8C2	Neuronal cell adhesion molecule OS=Rattus norvegicus GN=Nrcam PE=4 SV=2 - [D4A8C2_RAT]	Nrcam	1.10509e+08	1.24306e+08	1.08378e+08	2.86094e+07	3.37003e+07	2.61624e+07	59	60	54	12	9	13	144177	YES	NO	not determined	not calculated	876	395	adhesion	YES	marked as postsynaptic
Q920Q0	Paralemmin-1 OS=Rattus norvegicus GN=Palm PE=1 SV=1 - [PALM_RAT]	Palm	2.70359e+08	2.77209e+08	2.77884e+08	2.85077e+07	3.00233e+07	2.78169e+07	54	54	53	12	10	14	41901	farnesyl	NO	not determined	not calculated	492	396	signal transduction, synapse maturation, axonal and dentritic induction, interact with D3 dopamine receptor	NO
Q62667	Major vault protein OS=Rattus norvegicus GN=Mvp PE=1 SV=4 - [MVP_RAT]	Mvp	1.63609e+06	0	0	2.83561e+07	2.36054e+07	1.90689e+07	1	0	0	27	21	16	95739.1	no	NO	not determined	not calculated	4016	397	signaling, scaffold for signaling molecules, regulation of multiple signaling pathway, kinases/phosphates binding, cholinergic neurons?	NO
G3V6U3	Asparagine-linked glycosylation 2 homolog (Yeast, alpha-1,3-mannosyltransferase), isoform CRA_a OS=Rattus norvegicus GN=Alg2 PE=1 SV=1 - [G3V6U3_RAT]	Alg2	3.17551e+07	4.42095e+07	2.07445e+07	2.81856e+07	1.54274e+07	3.3133e+07	12	16	17	7	1	3	47288.3	YES	NO	not determined	not calculated	1818	398	UD, PTM, glycosylation, calcium-dependent, congenital disorder, congenital disorder of glycosylation 1l disease, myasthenic syndrome congenital 14	NO
P12001	60S ribosomal protein L18 OS=Rattus norvegicus GN=Rpl18 PE=1 SV=2 - [RL18_RAT]	Rpl18	3.91543e+07	4.79813e+07	4.52748e+07	2.81839e+07	2.12717e+07	2.25042e+07	12	14	14	4	6	8	21645.2	no	NO	not determined	not calculated	1631	399	UD, ribosome, RNA processing and translation-related	YES	marked as post- and presynaptic
D3ZHG7	Protein Sept14 OS=Rattus norvegicus GN=Sept14 PE=3 SV=1 - [D3ZHG7_RAT]	Sept14.	0	0	0	2.79425e+07	1.2285e+07	3.53993e+07	0	0	0	5	5	3	51415.4	no	NO	not determined	not calculated	4133	400	UD, cytoskeleton, septins, filament-formiing GTPase, associate with actin filaments and microtubules	NO
A0A0G2K9M4	Protein Wdfy3 OS=Rattus norvegicus GN=Wdfy3 PE=1 SV=1 - [A0A0G2K9M4_RAT]	Wdfy3	1.92745e+07	1.7949e+07	1.61306e+07	2.79318e+07	7.06377e+06	8.42911e+06	32	26	26	11	7	9	391322	no	NO	not determined	not calculated	2299	401	autophagy, scaffold for atg complex proteins	NO
P19627	Guanine nucleotide-binding protein G(z) subunit alpha OS=Rattus norvegicus GN=Gnaz PE=2 SV=3 - [GNAZ_RAT]	Gnaz	1.82423e+08	1.94131e+08	1.79711e+08	2.79072e+07	9.62163e+06	3.03894e+07	52	54	50	5	3	4	40853.8	myristoylated	YES	not determined	not calculated	633	402	signal transduction, trimeric GTPases	NO
G3V6P2	Dihydrolipoamide S-succinyltransferase (E2 component of 2-oxo-glutarate complex), isoform CRA_a OS=Rattus norvegicus GN=Dlst PE=1 SV=1 - [G3V6P2_RAT]	Dlst	6.65633e+08	5.40421e+08	6.53928e+08	2.79042e+07	5.97411e+07	4.75263e+07	72	80	67	15	12	12	48868.4	no	YES	not determined	not calculated	256	403	metabolic enzyme, succinyl-CoA biosynthesis, lysine catabolism, tricarboxylic acid cycle	NO
A0A0G2KAX2/F1LQD9	Protein RGD1305455 OS=Rattus norvegicus GN=RGD1305455 PE=4 SV=1 - [A0A0G2KAX2_RAT]	RGD1305455	7.93348e+06	1.14422e+07	9.45331e+06	2.77829e+07	2.99036e+07	2.9326e+07	8	9	8	24	21	25	62781.4	no	NO	not determined	not calculated	3131	404	UD, unknown, include a conserved DUF domain (DUF4707) in eukaryotes, amino acid sequence highly conserved in mammals	NO
Q9JJ19	Na(+)/H(+) exchange regulatory cofactor NHE-RF1 OS=Rattus norvegicus GN=Slc9a3r1 PE=1 SV=3 - [NHRF1_RAT]	Slc9a3r1	1.60514e+08	1.5744e+08	1.59744e+08	2.77062e+07	1.49914e+07	2.44925e+07	61	67	63	16	9	16	38806.6	no	NO	not determined	not calculated	695	405	adapter/scaffold, connect membrane protein with actin cytoskeleton adapters, dopamine receptor binding?	NO
Q91XU8	Phosphatidate cytidylyltransferase 2 OS=Rattus norvegicus GN=Cds2 PE=1 SV=1 - [CDS2_RAT]	Cds2	5.22108e+07	6.9663e+07	7.2398e+07	2.76932e+07	3.68669e+06	2.90198e+07	7	9	8	7	2	4	51288.8	YES	NO	not determined	not calculated	1399	406	metabolic enzyme, phospholipid biosynthesis, synthesizes CDP-diacylglycerol, precursor for inositol phospholipid	NO
D3ZTK0	Protein Ttc9b OS=Rattus norvegicus GN=Ttc9b PE=4 SV=1 - [D3ZTK0_RAT]	Ttc9b	8.59597e+06	9.32975e+06	5.1535e+06	2.74535e+07	1.88059e+07	2.4975e+07	5	6	2	6	7	6	25861.3	no	NO	not determined	not calculated	3058	407	unknown, PTM?	NO
B5DFK6	Adaptor-related protein complex 3, delta 1 subunit, isoform CRA_b OS=Rattus norvegicus GN=Ap3d1 PE=1 SV=1 - [B5DFK6_RAT]	Ap3d1	8.4162e+07	8.28318e+07	7.65402e+07	2.73357e+07	2.03096e+07	1.46836e+07	45	49	46	17	14	7	135581	no	YES	not determined	not calculated	1038	408	adapter/scaffold, AP-3 complex, vesicles recycling/endocytosis from endosome, may generate vesicles with specific membrane protein contents, regulation of neurotrasnmitter release (asynchronous)	YES	marked as post- and presynaptic, SV
G3V6Q6	Guanine nucleotide binding protein, alpha 11 OS=Rattus norvegicus GN=Gna11 PE=1 SV=1 - [G3V6Q6_RAT]	Gna11	1.87833e+08	1.86936e+08	1.68193e+08	2.72655e+07	0	2.07429e+07	37	40	38	5	2	4	42017.5	palmitoylated	NO	not determined	not calculated	620	409	signal transduction, trimeric GTPases, acts as an activator of phospholipase C	NO
P11030	Acyl-CoA-binding protein OS=Rattus norvegicus GN=Dbi PE=1 SV=3 - [ACBP_RAT]	Dbi	7.81927e+08	7.72709e+08	8.15514e+08	2.72389e+07	2.88189e+07	1.98484e+07	38	40	35	7	4	3	10021.2	no	NO	not determined	not calculated	219	410	transporter/channel, intracellular transport of acyl-CoA esters, possible role in the regulation of GABA receptors	NO
D3ZML2	Serine/threonine-protein kinase BRSK2 OS=Rattus norvegicus GN=Brsk2 PE=1 SV=1 - [BRSK2_RAT]	Brsk2	2.46098e+07	2.94125e+07	3.06575e+07	2.72386e+07	3.57387e+07	2.26076e+07	22	21	19	18	16	18	81402.8	no	NO	not determined	not calculated	2050	411	signaling, kinase, a.k.a. SAD-A kinase, cytoskeleton regulator of regulators, phosphorylation of microtubule-associated proteins, actin filament reorganization, axonogenesis	NO
D4A6P2	Protein Mfsd4 OS=Rattus norvegicus GN=Mfsd4 PE=4 SV=1 - [D4A6P2_RAT]	Mfsd4	1.24276e+07	2.28831e+07	2.45783e+07	2.70952e+07	2.6788e+07	1.24746e+07	6	4	4	6	6	4	56098.1	YES	NO	not determined	not calculated	2712	412	transporter/channel, glucose transport	NO
D3Z8L7	Ras-related protein R-Ras OS=Rattus norvegicus GN=Rras PE=1 SV=1 - [RRAS_RAT]	Rras	0	3.56262e+07	0	2.70325e+07	3.00393e+07	2.60517e+07	0	5	0	2	2	2	23894.2	palmitoylated	NO	not determined	not calculated	4134	413	small GTPases-related, accessory, antagonizing effectors and signaling of ras proteins	NO
P11517	Hemoglobin subunit beta-2 OS=Rattus norvegicus PE=1 SV=2 - [HBB2_RAT]	Hbb-b2	4.62765e+08	4.99369e+08	4.50561e+08	2.68821e+07	6.80165e+07	1.33573e+07	67	66	60	8	1	5	15972.3	no	NO	not determined	not calculated	338	414	transporter/channel, oxygen, act as an 'oxygen capacitor', may support oxygene high demand of neuronal activity, capable of keeping up oxidative metabolism and neuronal activity	NO
P62907	60S ribosomal protein L10a OS=Rattus norvegicus GN=Rpl10a PE=1 SV=2 - [RL10A_RAT]	Rpl10a	5.61244e+07	3.72464e+07	6.07169e+07	2.68287e+07	8.64018e+06	1.44503e+07	16	15	19	6	4	1	24815.5	no	NO	not determined	not calculated	1334	415	ribosome, RNA processing and translation-related	YES	marked as post- and presynaptic
P61589	Transforming protein RhoA OS=Rattus norvegicus GN=Rhoa PE=1 SV=1 - [RHOA_RAT]	Rhoa	3.30654e+08	3.5599e+08	3.28504e+08	2.67906e+07	1.92614e+07	1.18363e+07	69	59	61	12	12	10	21768.1	geranylgeranyl	NO	not determined	not calculated	427	416	small GTPases-related, Rho, multiple signaling pathways, cytoskeleton, ROCKs effectors, SV endocytosis	YES	marked as postsynaptic		but evidence of rhoA and Rock activity in the presynaptic side (Wang et al Neuron 2005, both presynaptically and postsynaptically located rhoA contributing to synaptic plasticity) (Taoufiq et al J Neurosci 2013; rhoA and Rho-kinase accelerate SV endocytosis)
P31421	Metabotropic glutamate receptor 2 OS=Rattus norvegicus GN=Grm2 PE=1 SV=1 - [GRM2_RAT]	Grm2	7.14495e+07	9.57691e+07	8.2471e+07	2.66122e+07	1.8521e+07	2.20486e+07	37	46	49	21	20	20	95712.3	YES	NO	not determined	not calculated	1156	417	signal transduction, presynaptic membrane receptor, calcium channel regulator	NO
Q5EB77	Ras-related protein Rab-18 OS=Rattus norvegicus GN=Rab18 PE=2 SV=1 - [RAB18_RAT]	Rab18	1.25066e+08	1.19729e+08	1.13441e+08	2.65068e+07	5.61322e+07	5.22252e+07	26	26	36	11	8	6	22961.6	geranylgeranyl	YES	not determined	not calculated	815	418	small GTPases-related, Rabs, Warburg micro syndrome 3 disease	YES
Q9JI66	Electrogenic sodium bicarbonate cotransporter 1 OS=Rattus norvegicus GN=Slc4a4 PE=1 SV=1 - [S4A4_RAT]	Slc4a4	1.92826e+08	2.19046e+08	2.19063e+08	2.63292e+07	3.19946e+07	3.41819e+07	60	57	54	20	22	22	123469	YES	NO	not determined	not calculated	607	419	transporter/channel, bicarbonate, pH regulation, cAMP-dependent, renal proximal tubular acidosis with ocular abnormalities and mental retardation disease	NO
Q5XI77	Annexin OS=Rattus norvegicus GN=Anxa11 PE=1 SV=1 - [Q5XI77_RAT]	Anxa11	8.0028e+07	4.71631e+07	7.25525e+07	2.62513e+07	1.79613e+07	2.23765e+07	39	40	30	16	11	14	54125.8	calcium-dependent phospholipid binding	YES	not determined	not calculated	1072	420	membrane trafficking, exocytosis? Unclear	NO
P0C5X8	Protein tweety homolog 1 OS=Rattus norvegicus GN=Ttyh1 PE=1 SV=1 - [TTYH1_RAT]	Ttyh1	1.72095e+08	1.81508e+08	1.79709e+08	2.61889e+07	2.57612e+07	1.58405e+07	35	32	25	4	5	7	49001.1	YES	NO	not determined	not calculated	660	421	transporter/channel, chloride, swelling activated, may be involved in cell volume regulation	YES
H1UBN0	Copine-7 OS=Rattus norvegicus GN=Cpne7 PE=1 SV=1 - [CPNE7_RAT]	Cpne7	4.19289e+07	5.36098e+07	6.11887e+07	2.57694e+07	3.79672e+07	3.68293e+07	17	21	14	13	10	9	61938.9	calcium-dependent phospholipid binding	NO	not determined	not calculated	1581	422	unknown, signaling? Membrane trafficking? calcium-mediated membrane/cytosol interface processes	NO
A0A0G2JZ88	Protein 2900026A02Rik OS=Rattus norvegicus GN=2900026A02Rik PE=1 SV=1 - [A0A0G2JZ88_RAT]	2900026A02Rik	1.26867e+07	1.85995e+07	1.7305e+07	2.55972e+07	2.3384e+07	2.51032e+07	10	8	8	8	4	7	192294	?	NO	not determined	not calculated	2688	423	unknown	NO
Q5U2U6	Cell death-inducing p53-target protein 1 OS=Rattus norvegicus GN=Cdip1 PE=2 SV=1 - [CDIP1_RAT]	Cdip1	5.33513e+07	4.21167e+07	3.59394e+07	2.54806e+07	7.3761e+07	3.67608e+07	5	3	4	6	4	5	21843.4	no	NO	not determined	not calculated	1376	424	signaling, p53, TNF pathways, highly expressed in the brain	NO
B2GUW3	Hdac11 protein OS=Rattus norvegicus GN=Hdac11 PE=2 SV=1 - [B2GUW3_RAT]	Hdac11	7.21662e+06	2.48759e+06	4.11055e+06	2.54601e+07	2.12098e+07	1.58898e+07	11	8	6	9	7	10	39313.6	no	YES	not determined	not calculated	3222	425	PTM, deacetylation	NO
F1LQC1	Acyl-coenzyme A oxidase OS=Rattus norvegicus GN=Acox1 PE=1 SV=3 - [F1LQC1_RAT]	Acox1	1.54709e+07	1.299e+07	6.93381e+06	2.54421e+07	1.69574e+07	2.44981e+06	5	4	5	4	3	3	74461.2	no	NO	not determined	not calculated	2494	426	metabolic enzyme, lipids, fatty acid desaturation, adrenoleukodystrophy disease	NO
F1M7K7	Voltage-dependent calcium channel gamma subunit OS=Rattus norvegicus GN=Cacng8 PE=1 SV=1 - [F1M7K7_RAT]	Cacng8	9.95707e+07	1.00047e+08	8.31995e+07	2.53463e+07	1.46445e+07	9.80675e+06	31	39	33	9	13	10	43224.1	YES	NO	not determined	not calculated	931	427	transporter/channel, calcium, component of L-type calcium channel structure, AMPAR regulation	YES	marked as postsynaptic
P51792	H(+)/Cl(-) exchange transporter 3 OS=Rattus norvegicus GN=Clcn3 PE=2 SV=2 - [CLCN3_RAT]	Clcn3	1.73316e+07	2.10604e+07	1.58823e+07	2.51833e+07	2.8203e+07	5.00746e+06	8	10	6	16	11	8	90796.2	YES	NO	not determined	not calculated	2398	428	transporter/channel, chloride proton antiporter, a.k.a. CIC-3, contribute to vesicular acidification	YES	marked as post- and presynaptic, SV
B2GV54	Neutral cholesterol ester hydrolase 1 OS=Rattus norvegicus GN=Nceh1 PE=2 SV=1 - [NCEH1_RAT]	Nceh1	4.76281e+07	3.91977e+07	1.9665e+07	2.48976e+07	1.21148e+07	1.75095e+07	14	16	15	4	4	6	45792.8	YES	NO	not determined	not calculated	1479	429	UD, metabolic enzyme, lipids, cholesterol	NO
E9PU02	Protein Trappc9 OS=Rattus norvegicus GN=Trappc9 PE=1 SV=3 - [E9PU02_RAT]	Trappc9	1.36243e+07	9.61148e+06	3.37848e+06	2.48511e+07	1.19355e+07	2.68076e+07	12	8	6	19	11	17	128231	no	NO	not determined	not calculated	2607	430	trafficking (others), TRAPP complex, mental retardation autosomal recessive 13	NO
Q99ML5	Prenylcysteine oxidase OS=Rattus norvegicus GN=Pcyox1 PE=1 SV=1 - [PCYOX_RAT]	Pcyox1	5.06465e+07	4.2131e+07	3.50089e+07	2.4595e+07	3.1054e+07	2.78543e+07	22	21	17	10	10	13	56251.6	no	NO	not determined	not calculated	1428	431	PTM, involved in the degradation of prenylated proteins, cleaves the thioether bond of prenyl-L-cysteines, such as farnesylcysteine and geranylgeranylcysteine , chloride transporting-ATPase activity, expressed mainly in cerebrum	NO
G3V6I9	60S ribosomal protein L26 OS=Rattus norvegicus GN=Rpl26 PE=1 SV=1 - [G3V6I9_RAT]	Rpl26	2.41772e+07	2.30401e+07	4.40786e+07	2.45666e+07	1.52059e+07	2.22346e+07	10	8	10	8	6	8	17247.5	no	YES	not determined	not calculated	2070	432	UD, ribosome, RNA processing and translation-related	YES	marked as post- and presynaptic
P45592	Cofilin-1 OS=Rattus norvegicus GN=Cfl1 PE=1 SV=3 - [COF1_RAT]	Cfl1	1.44269e+09	1.63307e+09	1.28881e+09	2.44442e+07	2.7807e+07	2.91076e+07	117	115	105	6	6	7	18520.7	no	NO	not determined	not calculated	120	433	cytoskeleton regulator, actin filaments, pH-sensitive F-actin depolymerizing activity	YES
G3V624	Coronin OS=Rattus norvegicus GN=Coro1c PE=1 SV=1 - [G3V624_RAT]	Coro1c	1.07614e+08	1.15165e+08	1.08287e+08	2.43755e+07	2.27015e+07	1.68803e+07	46	47	48	27	21	25	53144	no	NO	not determined	not calculated	889	434	cytoskeleton regulator, actin filaments, actin cytoskeleton organization, rab GTPases binding	NO
F1M9W9	Protein Trappc8 OS=Rattus norvegicus GN=Trappc8 PE=4 SV=2 - [F1M9W9_RAT]	Trappc8	1.06469e+07	8.66679e+06	1.86739e+07	2.4322e+07	2.83411e+07	3.57192e+07	10	7	9	30	35	31	160249	no	YES	not determined	not calculated	2864	435	autophagy, trafficking (others), TRAPP complex, atg9 trafficking	NO
Q05683	Glutamate decarboxylase 2 OS=Rattus norvegicus GN=Gad2 PE=1 SV=1 - [DCE2_RAT]	Gad2	2.33861e+08	2.98595e+08	2.84054e+08	2.41712e+07	3.40966e+07	3.25599e+07	64	57	55	11	20	20	65359.6	palmitoylated	YES	not determined	not calculated	538	436	metabolic enzyme, neurotransmitter, GABA biosynthesis	YES	marked as presynaptic
D3ZEI4	Protein Hepacam OS=Rattus norvegicus GN=Hepacam PE=1 SV=2 - [D3ZEI4_RAT]	Hepacam	1.10787e+08	1.51923e+08	9.5199e+07	2.40737e+07	1.23411e+07	2.86819e+07	18	22	17	8	14	12	46500.5	YES	NO	not determined	not calculated	874	437	UD, adhesion, leukoencephalopathy megalencephalic with subcortical cysts 2A and 2B diseases	NO
Q64232	Very-long-chain enoyl-CoA reductase OS=Rattus norvegicus GN=Tecr PE=1 SV=1 - [TECR_RAT]	Tecr	3.43967e+07	4.67631e+07	3.47655e+07	2.40652e+07	1.73502e+07	2.13418e+07	18	23	20	6	10	7	36098.8	YES	NO	not determined	not calculated	1741	438	UD, metabolic enzyme, lipids, production of very long chain FAs that are involved in multiple biological processes as precursors of membrane lipids and mediators, mental retardation autosomal recessive 14 disease	NO
B2RYP0	Protein Rhoc OS=Rattus norvegicus GN=Rhoc PE=2 SV=1 - [B2RYP0_RAT]	Rhoc	1.73282e+08	1.8045e+08	1.70841e+08	2.40037e+07	1.2947e+07	9.4604e+06	37	21	25	8	8	3	22022.3	geranyl	NO	not determined	not calculated	657	439	small GTPases-related, Rho	NO
Q3T1K5	F-actin-capping protein subunit alpha-2 OS=Rattus norvegicus GN=Capza2 PE=1 SV=1 - [CAZA2_RAT]	Capza2	2.91929e+08	3.04154e+08	2.8692e+08	2.39804e+07	6.68147e+06	2.20729e+07	40	33	41	5	3	3	32946.6	no	YES	not determined	not calculated	467	440	cytoskeleton regulator, actin filament, barbed-end actin filament capping	NO
F1M8Y2	Tetraspanin OS=Rattus norvegicus GN=Tspan7 PE=1 SV=3 - [F1M8Y2_RAT]	Tspan7	1.65621e+08	1.55852e+08	1.25589e+08	2.38792e+07	2.37164e+07	3.35052e+07	20	21	19	6	4	8	22321.1	YES	NO	not determined	not calculated	685	441	cell surface, mental retardationX-linked 58 disease	NO
Q6AYR2	Protein NDRG3 OS=Rattus norvegicus GN=Ndrg3 PE=1 SV=1 - [NDRG3_RAT]	Ndrg3	1.61695e+08	1.69646e+08	1.64371e+08	2.38123e+07	1.66599e+07	2.36369e+07	31	24	23	8	4	7	41480.5	no	NO	not determined	not calculated	692	442	unknown, hypoxia signal transduction?	NO
B2RYP4	Protein Snx2 OS=Rattus norvegicus GN=Snx2 PE=1 SV=1 - [B2RYP4_RAT]	Snx2	4.16948e+07	3.94501e+07	3.50471e+07	2.37347e+07	1.49569e+07	6.65026e+06	30	21	22	5	7	7	58494.7	phosphoinositol binding	NO	not determined	not calculated	1587	443	trafficking (others), SNX-BAR complex, retrograde transport from endosome to TGN, endocytosis, interacts with membrane containing PIP(3) and PIP2(3,4), sense membrane curvature	NO
Q5PPM8	Type 1 phosphatidylinositol 4,5-bisphosphate 4-phosphatase OS=Rattus norvegicus GN=Tmem55b PE=1 SV=1 - [TM55B_RAT]	Tmem55b	21909857	2.25667e+07	17517340	2.36919e+07	3.65662e+07	8.99779e+06	4	3	2	2	1	2	29973	YES	NO	not determined	not calculated	2169	444	UD, metabolic enzyme, phosphoinositides, catalyzes the hydrolysis of the 4-position phosphate of phosphatidylinositol 4,5-bisphosphate only, endocytosis?	NO
P62483	Voltage-gated potassium channel subunit beta-2 OS=Rattus norvegicus GN=Kcnab2 PE=1 SV=1 - [KCAB2_RAT]	Kcnab2	8.20462e+07	1.04156e+08	7.08114e+07	2.36525e+07	7.84038e+06	9.73421e+06	36	40	40	12	7	11	40995	YES	NO	not determined	not calculated	1054	445	transporter/channel, potassium, regulatory subunit	YES	marked as postsynaptic
Q5PPJ9	Endophilin-B2 OS=Rattus norvegicus GN=Sh3glb2 PE=1 SV=2 - [SHLB2_RAT]	Sh3glb2	2.48843e+08	2.60792e+08	2.37795e+08	2.33013e+07	1.77358e+07	2.63644e+07	71	79	73	13	10	17	44824.8	no	NO	not determined	not calculated	519	446	endocytosis-related, synaptic glutamate receptors	YES	marked as postsynaptic
Q9JMC1	Phosphatidylinositol 4,5-bisphosphate 5-phosphatase A OS=Rattus norvegicus GN=Inpp5j PE=1 SV=1 - [PI5PA_RAT]	Inpp5j	1.29915e+07	1.58535e+07	1.57844e+07	2.31783e+07	3.13421e+07	3.08168e+07	11	15	12	21	18	23	107142	no	NO	not determined	not calculated	2657	447	metabolic enzyme, phosphoinositides, phosphatase, membrane ruffles	NO
Q5M821	Protein phosphatase 1H OS=Rattus norvegicus GN=Ppm1h PE=1 SV=2 - [PPM1H_RAT]	Ppm1h	4.19709e+07	4.42654e+07	4.15587e+07	2.31331e+07	1.45295e+07	4.00013e+07	18	19	24	8	6	9	56344.7	no	NO	not determined	not calculated	1579	448	signaling, phosphatase	YES
F1M8G9	Protein Ncam2 OS=Rattus norvegicus GN=Ncam2 PE=1 SV=2 - [F1M8G9_RAT]	Ncam2	1.35404e+08	1.61287e+08	1.26572e+08	2.30592e+07	2.63161e+07	2.42128e+07	79	85	80	23	20	27	91108.5	YES	YES	not determined	not calculated	769	449	adhesion	NO
Q9P290	Solute carrier family 22 member 17 OS=Rattus norvegicus GN=Slc22a17 PE=2 SV=2 - [S22AH_RAT]	Slc22a17	3.78708e+06	0	7.80829e+06	2.27976e+07	1.34572e+07	4.94409e+06	3	0	1	4	5	2	55765.3	YES	NO	not determined	not calculated	3691	450	transporter/channel, iron ?, a.k.a. brain type organic cation transporter or lipocalin-2 receptor	NO
D3ZP15	Protein Rab9b OS=Rattus norvegicus GN=Rab9b PE=4 SV=1 - [D3ZP15_RAT]	Rab9b	0	0	0	2.26449e+07	2.36649e+07	0	0	0	0	2	3	2	22704	geranylgeranyl	YES	not determined	not calculated	4135	451	small GTPases-related, Rabs, trafficking between golgi and endosome	NO
D3ZUP8	Protein Lmbrd2 OS=Rattus norvegicus GN=Lmbrd2 PE=1 SV=1 - [D3ZUP8_RAT]	Lmbrd2	1.11498e+07	1.36372e+07	1.16094e+07	2.26284e+07	6.51964e+07	8.11544e+07	7	10	9	8	19	11	81030	YES	NO	not determined	not calculated	2817	452	unknown, transporter of vitamin B12?	NO
D4A8U7	Dynactin 1, isoform CRA_a OS=Rattus norvegicus GN=Dctn1 PE=1 SV=2 - [D4A8U7_RAT]	Dctn1	7.75275e+07	8.51627e+07	7.67821e+07	2.25387e+07	1.04485e+07	1.62788e+07	95	102	106	22	13	24	141856	no	YES	not determined	not calculated	1094	453	cytoskeleton regulator, tubulin, microtubules, recruit and tether dynein (retrograde transport), neuronopathy distal hereditary motor 7B, amyotrophic lateral sclerosis disease, Perry syndrome (depression, parkinsonism)	NO
E9PST0	Protein Sept4 OS=Rattus norvegicus GN=Sept4 PE=3 SV=2 - [E9PST0_RAT]	Sept4.	3.28348e+08	3.57307e+08	2.82907e+08	2.23355e+07	1.36953e+07	3.82001e+07	53	51	49	2	2	3	53049.6	no	NO	not determined	not calculated	429	454	cytoskeleton, septins, filament-forming cytoskeleton GTPase	NO
Q5XI32	F-actin-capping protein subunit beta OS=Rattus norvegicus GN=Capzb PE=1 SV=1 - [CAPZB_RAT]	Capzb	4.45079e+08	4.73593e+08	4.73185e+08	2.21623e+07	2.79563e+07	1.49776e+07	95	101	90	16	11	19	30609.4	no	YES	not determined	not calculated	346	455	cytoskeleton regulator, actin filament, barbed-end actin filament capping, calcium-independent	YES	marked as postsynaptic
F1LQS3	60S ribosomal protein L6 OS=Rattus norvegicus GN=Rpl6-ps1 PE=3 SV=1 - [F1LQS3_RAT]	Rpl6-ps1	4.03776e+07	3.96354e+07	3.38456e+07	2.21538e+07	1.89054e+07	1.84472e+07	17	21	25	14	16	14	33524.9	no	NO	not determined	not calculated	1616	456	UD, ribosome, RNA processing and translation-related	NO
D3ZWQ0	Protein Prrt3 OS=Rattus norvegicus GN=Prrt3 PE=1 SV=2 - [D3ZWQ0_RAT]	Prrt3	6.43775e+07	6.9704e+07	6.30609e+07	2.21405e+07	1.89709e+07	1.2213e+07	33	27	35	8	7	8	101365	YES	NO	not determined	not calculated	1227	457	UD, unknown, a.k.a. proline-rich transmembrane protein 3	NO
D3ZUY0	Protein Rdh14 OS=Rattus norvegicus GN=Rdh14 PE=1 SV=1 - [D3ZUY0_RAT]	Rdh14	7.03005e+07	6.38855e+07	6.71378e+07	2.21038e+07	1.81548e+07	2.17543e+07	25	32	29	10	10	10	36172.9	no	NO	not determined	not calculated	1166	458	metabolic enzymes, oxydoreductase	NO
P36970	Phospholipid hydroperoxide glutathione peroxidase, mitochondrial OS=Rattus norvegicus GN=Gpx4 PE=1 SV=3 - [GPX41_RAT]	Gpx4	4.27298e+07	4.58031e+07	4.20577e+07	2.21021e+07	1.80733e+07	2.38807e+07	26	29	26	15	9	15	22059.9	no	YES	not determined	not calculated	1570	459	metabolic enzyme, phosphoinositides, protects against membrane lipid peroxidation, found normally in mitochondria, aging	NO
F1M742	Formin-binding protein 1-like OS=Rattus norvegicus GN=Fnbp1l PE=1 SV=2 - [F1M742_RAT]	Fnbp1l	1.73759e+07	3.80374e+07	8.78216e+06	2.20188e+07	1.82646e+07	2.28188e+07	21	25	21	14	13	12	63907.4	no	NO	not determined	not calculated	2394	460	UD, endocytosis-related, cytoskeleton accessory, actin reorganization, required to coordinate membrane tubulation with the actin cytoskeleton during the late stage of clathrin-mediated endocytosis	NO
Q6AYE2	Endophilin-B1 OS=Rattus norvegicus GN=Sh3glb1 PE=2 SV=1 - [SHLB1_RAT]	Sh3glb1	6.17674e+07	5.93956e+07	6.57153e+07	2.18823e+07	1.90139e+07	3.72014e+07	21	31	27	4	11	11	40761.8	no	NO	not determined	not calculated	1263	461	UD, autophagy, phosphoinositides metabolism (PI3K), interacts with ATG5, Beclin-1, Bax mitochondrial	NO
Q4KLF8	Actin-related protein 2/3 complex subunit 5 OS=Rattus norvegicus GN=Arpc5 PE=1 SV=3 - [ARPC5_RAT]	Arpc5	8.44732e+07	7.08823e+07	9.8702e+07	2.17241e+07	2.94685e+07	1.82442e+07	17	16	20	9	10	5	16310.3	no	NO	not determined	not calculated	1036	462	cytoskeleton regulator, actin filament, formation of branched actin network (actin nucleation), Arp 2/3 complex	YES
O08875	Serine/threonine-protein kinase DCLK1 OS=Rattus norvegicus GN=Dclk1 PE=2 SV=1 - [DCLK1_RAT]	Dclk1	1.96051e+08	2.17145e+08	1.93475e+08	2.17003e+07	2.17205e+07	1.5657e+07	78	71	61	9	11	12	80953.5	no	NO	not determined	not calculated	602	463	UD, signaling, kinase, cytoskeleton regulator, calcium/calmodulin-dependent modulation of microtubules, schizophrenia disease (GWAS)	NO
Q5BJU7	Wiskott-Aldrich syndrome protein family member 1 OS=Rattus norvegicus GN=Wasf1 PE=1 SV=1 - [WASF1_RAT]	Wasf1	1.88763e+08	2.04465e+08	2.05497e+08	2.16681e+07	3.41323e+07	1.94922e+07	47	60	48	16	19	14	61476.8	no	NO	not determined	not calculated	617	464	cytoskeleton regulator, actin filament reorganization, WAVE complex	YES	marked as postsynaptic
Q769K2	N-acyl-phosphatidylethanolamine-hydrolyzing phospholipase D OS=Rattus norvegicus GN=Napepld PE=1 SV=1 - [NAPEP_RAT]	Napepld	3.03914e+06	2.79974e+06	2.7964e+06	2.16197e+07	2.01776e+07	9.98894e+06	1	3	4	12	14	8	45693.7	no	NO	not determined	not calculated	3813	465	UD, metabolic enzyme, lipids, phosphatidylethanolamine, produce ligands for cannabinoid and vanilloid receptors, Zn ion binding	NO
P84817	Mitochondrial fission 1 protein OS=Rattus norvegicus GN=Fis1 PE=1 SV=1 - [FIS1_RAT]	Fis1	1.19213e+08	1.02551e+08	1.0931e+08	2.15932e+07	2.76231e+07	3.66957e+07	17	14	11	3	4	2	16984	YES	YES	not determined	not calculated	844	466	adapter/scaffold, mitochondrial fission, may recruit dnm1 and other fission machinery proteins	NO
D3ZE17	Caskin-1 OS=Rattus norvegicus GN=Caskin1 PE=1 SV=2 - [D3ZE17_RAT]	Caskin1	1.09529e+08	1.11601e+08	9.94135e+07	2.15607e+07	1.84186e+07	1.94853e+07	94	89	98	20	20	13	150174	no	NO	not determined	not calculated	881	467	UD, adapter/scaffold, active zone anchoring, complex with CASK/lin7/c-tail of neurexins	YES	marked as presynaptic
D4ABI7	Protein Hacd3 OS=Rattus norvegicus GN=Hacd3 PE=1 SV=2 - [D4ABI7_RAT]	Hacd3	4.41175e+07	23484722	4.43816e+07	2.15303e+07	2.13864e+07	0	8	5	7	1	3	0	43076.4	YES	NO	not determined	not calculated	1542	468	metabolic enzyme, lipids, very long chain fatty acid biosynthesis	NO
D3ZJR1	Protein Eps15l1 OS=Rattus norvegicus GN=Eps15l1 PE=1 SV=3 - [D3ZJR1_RAT]	Eps15l1	2.7789e+07	3.20638e+07	3.3912e+07	2.14025e+07	0	0	27	26	31	1	0	0	99425.7	no	NO	not determined	not calculated	1931	469	UD, endocytosis-related, constitutive component of clathrin-coated pit, interact with N-terminus of SV2A and with AP-2	YES	marked as presynaptic, SV
Q4V8B1	Proton-coupled amino acid transporter 3 OS=Rattus norvegicus GN=Slc36a3 PE=2 SV=1 - [S36A3_RAT]	Slc36a3	0	0	0	2.10741e+07	2.03354e+07	2.11243e+07	0	0	0	1	1	1	52815.6	YES	NO	not determined	not calculated	4136	470	UD, transporter/channel, glycine, small apolar amino acids such as alanine and proline, pH-dependent electrogenic transport ? Novel SV transporter (vGLYT?)	NO
P12785	Fatty acid synthase OS=Rattus norvegicus GN=Fasn PE=1 SV=3 - [FAS_RAT]	Fasn	1.1257e+08	1.18505e+08	1.00795e+08	2.1031e+07	2.21598e+07	2.41822e+07	129	120	127	34	24	31	272478	no	YES	not determined	not calculated	868	471	metabolic enzyme, lipids synthesis from acetyl-CoA, malonyl-CoA, NADPH	NO
Q6AXT5	Ras-related protein Rab-21 OS=Rattus norvegicus GN=Rab21 PE=2 SV=1 - [RAB21_RAT]	Rab21	8.98511e+07	5.99144e+07	8.71049e+07	2.09318e+07	2.08362e+07	1.82911e+07	20	19	14	8	5	6	24148.2	geranylgeranyl	YES	not determined	not calculated	1000	472	small GTPases-related, Rabs	YES
Q63372	Neurexin-1 OS=Rattus norvegicus GN=Nrxn1 PE=1 SV=3 - [NRX1A_RAT]	Nrxn1	1.15399e+08	1.20168e+08	1.21128e+08	2.09207e+07	1.90704e+07	1.76456e+07	72	71	84	18	16	12	167816	YES	NO	not determined	not calculated	858	473	adhesion	YES	marked as presynaptic, active zone
P81155	Voltage-dependent anion-selective channel protein 2 OS=Rattus norvegicus GN=Vdac2 PE=1 SV=2 - [VDAC2_RAT]	Vdac2	2.88627e+09	2.94393e+09	2.67546e+09	2.09027e+07	3.4623e+06	1.47892e+07	153	155	144	4	1	1	31725.6	YES	YES	not determined	not calculated	55	474	transporter/channel, small hydrophilic molecules, mitochondria outer membrane, ubiquitinated by PARK2, inhibited by nitric oxide	NO
F1LM93	Tyrosine-protein kinase Yes OS=Rattus norvegicus GN=Yes1 PE=1 SV=1 - [YES_RAT]	Yes1	4.26437e+06	5.3492e+07	3.6194e+07	2.08197e+07	6.41762e+06	0	12	20	13	8	4	0	54235.6	no	NO	not determined	not calculated	3618	475	signaling, kinase	YES	marked as postsynaptic, and cellular component
D3ZE49	Protein Trappc12 OS=Rattus norvegicus GN=Trappc12 PE=1 SV=1 - [D3ZE49_RAT]	Trappc12	2.00558e+06	3.12999e+06	0	2.07662e+07	1.6786e+07	1.64665e+07	1	2	0	17	8	14	87491.8	no	NO	not determined	not calculated	3959	476	trafficking (others), TRAPP complex	NO
A0A0G2K808	Protein Asap2 OS=Rattus norvegicus GN=Asap2 PE=1 SV=1 - [A0A0G2K808_RAT]	Asap2	3.02514e+07	3.48501e+07	3.30457e+07	2.04947e+07	2.11605e+07	1.54031e+07	16	13	15	1	1	2	94263.9	no	NO	not determined	not calculated	1855	477	small GTPases-related, accessory, regulate arf1/5/6	NO
Q06486	Casein kinase I isoform delta OS=Rattus norvegicus GN=Csnk1d PE=1 SV=2 - [KC1D_RAT]	Csnk1d	2.80345e+07	1.79243e+07	2.99143e+07	2.03762e+07	1.92113e+07	1.36699e+07	17	8	16	7	8	2	47286.2	no	NO	not determined	not calculated	1921	478	UD, signaling, kinase, diverse substrates (map1a, tau, dck, …), may regulate glutamate-mediated fast synaptic transmission, advanced sleep phase syndrome familial 2 disease	NO
Q9Z2L0	Voltage-dependent anion-selective channel protein 1 OS=Rattus norvegicus GN=Vdac1 PE=1 SV=4 - [VDAC1_RAT]	Vdac1	4.04052e+09	4.50215e+09	4.44459e+09	2.02661e+07	4.51406e+07	0	331	278	277	6	1	0	30736.6	YES	YES	not determined	not calculated	31	479	transporter/channel, small hydrophilic molecules, mitochondria outer membrane, ubiquitinated by PARK2, inhibited by nitric oxide	YES	marked as post- and presynaptic, active zone
D3ZJK6	Protein Trappc9 OS=Rattus norvegicus GN=Trappc9 PE=1 SV=2 - [D3ZJK6_RAT]	Trappc9	1.43062e+07	1.45762e+07	1.15185e+07	2.02659e+07	1.49152e+07	2.07281e+07	8	6	5	13	11	14	95285.9	no	YES	not determined	not calculated	2567	480	trafficking (others), TRAPP complex, mental retardation autosomal recessive 13	NO
D3ZDT1	Protein Epb41l2 OS=Rattus norvegicus GN=Epb41l2 PE=1 SV=3 - [D3ZDT1_RAT]	Epb41l2	1.24213e+08	1.39332e+08	1.22881e+08	2.02375e+07	1.90258e+07	1.76549e+07	58	59	57	12	17	12	102532	no	NO	not determined	not calculated	824	481	cytoskeleton regulator, actin filaments binding	NO
P30904	Macrophage migration inhibitory factor OS=Rattus norvegicus GN=Mif PE=1 SV=4 - [MIF_RAT]	Mif	2.00265e+08	8.23022e+07	2.14753e+08	2.02158e+07	2.03736e+07	0	16	13	15	6	6	0	12469.2	no	NO	not determined	not calculated	594	482	metabolic enzyme, others, dopachrome tautomerase, brain renin-angiotensin system, interneurons	NO
P84039	Ectonucleotide pyrophosphatase/phosphodiesterase family member 5 OS=Rattus norvegicus GN=Enpp5 PE=1 SV=2 - [ENPP5_RAT]	Enpp5	2.13372e+07	2.2105e+07	6.83547e+06	2.01922e+07	2.89053e+07	2.36602e+07	7	8	6	7	5	6	54255.4	YES	NO	not determined	not calculated	2195	483	cell surface, unknown function, structurally similar to SIRPa, Zn ion binding, may be involved in Rett syndrome juvenile neurological disorder	NO
H9KVE4	Protein numb homolog OS=Rattus norvegicus GN=Numb PE=1 SV=3 - [H9KVE4_RAT]	Numb	2.31343e+07	2.78915e+07	2.65735e+07	2.01719e+07	1.89139e+07	3.38372e+07	22	21	22	21	9	12	65715.2	no	NO	not determined	not calculated	2108	484	adhesion, axonogenesis	YES	marked as postsynaptic
O08839	Myc box-dependent-interacting protein 1 OS=Rattus norvegicus GN=Bin1 PE=1 SV=1 - [BIN1_RAT]	Bin1	3.97562e+08	3.87033e+08	3.75421e+08	2.00708e+07	1.18593e+07	1.98359e+07	108	98	90	7	7	9	64493.3	no	NO	not determined	not calculated	379	485	endocytosis-related, a.k.a. amphiphysin II, GTPase activator activity, mossy fiber, phosphorylated by pkc, concentrated at nerve terminal	YES	marked as presynaptic
Q9Z2I7	Synaptic vesicle 2-related protein OS=Rattus norvegicus GN=Svop PE=1 SV=1 - [SVOP_RAT]	Svop	1.8841e+07	1.91587e+07	2.93254e+07	2.00448e+07	4.3251e+07	3.66959e+07	5	6	6	8	12	12	60487.4	YES	NO	not determined	not calculated	2325	486	transporter/channel, atypical slc, unknown substrate, detected in synaptic layers of the cerebellum, hippocampus and cerebral cortex	YES	marked as presynaptic
D3ZZK3	Protein Epha4 OS=Rattus norvegicus GN=Epha4 PE=3 SV=1 - [D3ZZK3_RAT]	Epha4	5.03173e+07	6.33472e+07	5.05905e+07	2.0007e+07	1.89694e+07	1.46033e+07	33	42	32	17	20	24	109768	YES	NO	not determined	not calculated	1431	487	signal transduction, receptor tyrosine kinase which binds membrane-bound ephrin family ligands residing on adjacent cells, leading to contact-dependent bidirectional signaling into neighboring cells	YES	marked as post- and presynaptic
D4A3F5	G protein-coupled receptor, family C, group 5, member B (Predicted), isoform CRA_a OS=Rattus norvegicus GN=Gprc5b PE=1 SV=1 - [D4A3F5_RAT]	Gprc5b	1.9757e+07	2.68428e+07	2.54666e+07	1.99238e+07	0	1.61074e+07	13	15	17	6	0	6	44049.2	YES	NO	not determined	not calculated	2273	488	UD, signal transduction, trimeric GTPases, retinoid and G-protein signaling pathways	NO
D3ZE85	DOMON domain-containing protein FRRS1L OS=Rattus norvegicus GN=Frrs1l PE=1 SV=1 - [FRS1L_RAT]	Frrs1l	4.81686e+07	5.2164e+07	3.74443e+07	1.98086e+07	8.31345e+06	6.39336e+06	11	14	11	6	6	4	32435.8	YES	NO	not determined	not calculated	1468	489	UD, signal transduction, AMPAR signaling, a.k.a. brain protein CG-6, epileptic encephalopathy early infantile 37 disease	YES	marked as postsynaptic		evidence show that it's more associated with ER from neuronal soma...
F1LP91	Glycogen synthase kinase-3 alpha OS=Rattus norvegicus GN=Gsk3a PE=4 SV=2 - [F1LP91_RAT]	Gsk3a	7.33095e+07	6.04015e+07	6.18198e+07	1.97129e+07	9.44079e+07	2.12795e+07	21	20	26	6	11	11	50765	no	NO	not determined	not calculated	1128	490	signaling, kinase, involvement in Wnt and PI3K pathways	NO
P97538	Ras-related protein M-Ras OS=Rattus norvegicus GN=Mras PE=1 SV=2 - [RASM_RAT]	Mras	6.96506e+07	3.88466e+07	4.55455e+07	1.97059e+07	1.88088e+07	2.09546e+07	3	6	6	6	7	6	23872.4	geranylgeranyl	YES	not determined	not calculated	1175	491	small GTPases-related, rho/ras, actin cytoskeleton organization	NO
E9PT53	Protein Wfs1 OS=Rattus norvegicus GN=Wfs1 PE=1 SV=2 - [E9PT53_RAT]	Wfs1	3.76657e+07	2.26496e+07	3.42668e+07	1.96787e+07	1.45896e+07	1.88977e+07	21	18	22	14	23	20	100498	YES	YES	not determined	not calculated	1660	492	UD, transporter/channel, calcium, a.k.a. wolframin, regulation of cellular calcium homeostasis, ER, Wolfram syndrome 1, deafness autosomal dominant 6 disease	YES	marked as SV
Q5FVI4	Cell cycle exit and neuronal differentiation protein 1 OS=Rattus norvegicus GN=Cend1 PE=1 SV=1 - [CEND_RAT]	Cend1	1.61522e+09	1.71959e+09	1.95258e+09	1.96447e+07	2.29745e+07	8.97205e+06	112	102	108	10	9	8	15033.9	YES	NO	not determined	not calculated	105	493	cell surface, cerebellar neuronal differentiation	NO
Q62844	Tyrosine-protein kinase Fyn OS=Rattus norvegicus GN=Fyn PE=1 SV=1 - [FYN_RAT]	Fyn	1.64193e+07	5.81355e+07	5.42614e+07	1.96193e+07	1.60738e+07	2.90708e+07	25	28	26	14	13	8	60663.3	palmitoylated	YES	not determined	not calculated	2449	494	UD, signaling, kinase, multiple biological processes	YES	marked as postsynaptic		evidence show enrichment in PSD but still small fraction is detected significantly in LP2
E9PSV8	Neuronal membrane glycoprotein M6-b OS=Rattus norvegicus GN=Gpm6b PE=4 SV=2 - [E9PSV8_RAT]	Gpm6b	1.46119e+08	1.44637e+08	9.54355e+07	1.96163e+07	1.21254e+07	1.56763e+07	18	25	17	4	7	6	31510.3	YES	NO	not determined	not calculated	739	495	trafficking (others)	NO
G3V7L6	26S protease regulatory subunit 7 OS=Rattus norvegicus GN=Psmc2 PE=1 SV=1 - [G3V7L6_RAT]	Psmc2	5.21732e+07	4.6554e+07	4.18232e+07	1.95862e+07	1.26911e+07	2.04708e+07	29	19	23	14	10	15	48603.1	no	NO	not determined	not calculated	1400	496	proteasome	NO
P53678	AP-3 complex subunit mu-2 OS=Rattus norvegicus GN=Ap3m2 PE=2 SV=1 - [AP3M2_RAT]	Ap3m2	6.66005e+07	1.01059e+08	8.13424e+07	1.95412e+07	1.52444e+07	1.86512e+07	33	32	31	9	10	12	46844.4	no	YES	not determined	not calculated	1209	497	adapter/scaffold, AP-3 complex, vesicles recycling/endocytosis from endosome, may generate vesicles with specific membrane protein contents, regulation of neurotrasnmitter release (asynchronous)	NO
O88763	Phosphatidylinositol 3-kinase catalytic subunit type 3 OS=Rattus norvegicus GN=Pik3c3 PE=1 SV=1 - [PK3C3_RAT]	Pik3c3	7.89801e+06	5.066e+06	5.58973e+06	1.94952e+07	1.6866e+07	1.87979e+07	10	7	9	22	22	18	101470	no	NO	not determined	not calculated	3141	498	metabolic enzyme, phosphoinositides, signaling, kinase, catalytic subunit of the PI3K complex, autophagy, endocytosis-related	NO
D3ZT07	Platelet glycoprotein Ib beta chain OS=Rattus norvegicus GN=Sept5 PE=1 SV=2 - [D3ZT07_RAT]	Sept5.	3.66363e+08	3.9554e+08	3.51389e+08	1.94898e+07	5.0621e+07	1.91676e+07	95	72	80	12	11	8	42796.7	no	NO	not determined	not calculated	398	499	cytoskeleton, septins, filament-forming cytoskeleton GTPase, Parkinson's disease early-onset 2	YES	marked as presynaptic
D4AA13	Protein Dmxl1 OS=Rattus norvegicus GN=Dmxl1 PE=1 SV=1 - [D4AA13_RAT]	Dmxl1	7.02994e+07	3.81816e+07	3.50613e+07	1.94753e+07	4.83523e+06	1.89824e+06	15	10	11	13	6	8	336760	no	NO	not determined	not calculated	1167	500	UD, transporter/channel, accessory, V-ATPase regulator and assembly, interact with V-ATPase-V1-B1	NO
M0RC65	Cofilin 2, muscle (Predicted), isoform CRA_b OS=Rattus norvegicus GN=Cfl2 PE=1 SV=1 - [M0RC65_RAT]	Cfl2	1.04262e+09	1.11155e+09	9.80394e+08	1.94305e+07	3.66397e+07	1.84598e+07	63	56	58	1	4	1	18697.8	no	NO	not determined	not calculated	169	501	cytoskeleton regulator, actin filaments, actin depolymerization, pH-dependent	NO
Q7M0E3	Destrin OS=Rattus norvegicus GN=Dstn PE=1 SV=3 - [DEST_RAT]	Dstn	4.48869e+08	4.85163e+08	4.91288e+08	1.94305e+07	1.71855e+07	1.84598e+07	53	49	47	1	2	1	18521.5	no	NO	not determined	not calculated	344	502	cytoskeleton regulator, actin depolymerization factor, pH-independent activity	NO
G3V648	1-acylglycerol-3-phosphate O-acyltransferase 3 (Predicted), isoform CRA_b OS=Rattus norvegicus GN=Agpat3 PE=1 SV=1 - [G3V648_RAT]	Agpat3	2.06882e+07	2.58682e+07	2.30783e+07	1.92942e+07	1.35696e+07	1.732e+07	14	15	17	11	9	10	43217.5	YES	NO	not determined	not calculated	2226	503	UD, metabolic enzyme, lipids, phospholipid biosynthesis	NO
D3ZHX3	Protein Diras2 OS=Rattus norvegicus GN=Diras2 PE=4 SV=1 - [D3ZHX3_RAT]	Diras2	1.0711e+08	1.1845e+08	1.16233e+08	1.91763e+07	1.71214e+07	2.44492e+07	27	28	23	7	5	11	22483.6	geranylgeranyl	YES	not determined	not calculated	891	504	small GTPases-related, ras	NO
P48037	Annexin A6 OS=Rattus norvegicus GN=Anxa6 PE=1 SV=2 - [ANXA6_RAT]	Anxa6	9.79755e+07	1.28674e+08	1.83511e+08	1.90948e+07	2.43581e+07	1.9992e+07	83	85	87	23	17	33	75708.5	calcium-dependent phospholipid binding	YES	not determined	not calculated	940	505	UD, signaling, regulate calcium release from intracellular stores	NO
M0RA86	Protein Ccdc9 OS=Rattus norvegicus GN=Ccdc9 PE=1 SV=2 - [M0RA86_RAT]	Ccdc9	7.11561e+07	7.96393e+07	8.69298e+07	1.90655e+07	0	1.94068e+07	2	1	1	1	0	1	65612.6	no	NO	not determined	not calculated	1160	506	UD, ribosome, RNA processing and translation-related	NO
M0R6E0	Phospholipid-transporting ATPase OS=Rattus norvegicus GN=Atp9a PE=1 SV=2 - [M0R6E0_RAT]	Atp9a	2.23029e+07	2.03889e+07	3.26823e+07	1.90415e+07	2.06367e+07	1.79608e+07	22	23	26	21	20	17	90792.5	YES	NO	not determined	not calculated	2153	507	transporter/channel, a.k.a. phospholipid-transporting ATPase IIA, aminophospholipid translocase	NO
P05371	Clusterin OS=Rattus norvegicus GN=Clu PE=1 SV=2 - [CLUS_RAT]	Clu	5.71712e+07	5.56914e+07	7.47196e+07	1.89752e+07	2.27522e+07	1.76701e+07	19	17	21	6	5	4	51387.3	no	NO	not determined	not calculated	1316	508	UD, chaperone extracellular, prevent aggregate (e.g. APP, SNCA), protein folding of secreted proteins	YES
Q6GQQ2	PRKCA-binding protein OS=Rattus norvegicus GN=Pick1 PE=1 SV=1 - [Q6GQQ2_RAT]	Pick1	1.07483e+07	1.15836e+07	1.04721e+07	1.8956e+07	2.01295e+07	4.14608e+06	10	9	8	10	7	6	46675.7	palmitoylated	YES	not determined	not calculated	2851	509	adapter/scaffold, pdz domain containing protein, cytoskeleton regulator by the inhibition of Arp2/3 complex (long-term depression)	YES	marked as postsynaptic		but there is also evidence for presynaptic localization and SV interaction (Haglerod et al Neuroscience 2009)
B5DEX3	Copine 8 protein OS=Rattus norvegicus GN=Cpne8 PE=1 SV=1 - [B5DEX3_RAT]	Cpne8	4.02442e+07	4.75349e+07	4.90066e+07	1.89446e+07	0	2.25491e+07	14	14	16	4	0	3	64583.4	calcium-dependent phospholipid binding	NO	not determined	not calculated	1619	510	unknown, signaling? Membrane trafficking? calcium-mediated membrane/cytosol interface processes	NO
G3V7P8	N-myc downstream regulated gene 4, isoform CRA_c OS=Rattus norvegicus GN=Ndrg4 PE=1 SV=1 - [G3V7P8_RAT]	Ndrg4	1.31251e+08	1.34108e+08	1.44049e+08	1.88948e+07	0	1.46972e+07	25	17	24	1	0	3	38435.1	no	NO	not determined	not calculated	786	511	signaling, Wnt ERK pathways	NO
Q7TMZ5	ADP-ribosylation factor-like 6 interacting protein 1 OS=Rattus norvegicus GN=Arl6ip1 PE=1 SV=1 - [Q7TMZ5_RAT]	Arl6ip1	4.60317e+07	5.23957e+07	9.35153e+07	1.88156e+07	2.06007e+07	2.08218e+07	5	5	4	1	3	4	23435.5	YES	NO	not determined	not calculated	1506	512	UD, snall GTPases-related, accessory, membrane trafficking, signaling, spastic paraplegia autosomal recessive 61 disease	NO
P84087	Complexin-2 OS=Rattus norvegicus GN=Cplx2 PE=1 SV=1 - [CPLX2_RAT]	Cplx2	5.17592e+08	6.35256e+08	5.0676e+08	1.88039e+07	8.66967e+06	0	49	46	42	3	1	0	15384.7	no	NO	not determined	not calculated	316	514	trafficking SNAREs, active zone, SNARE accessory, calcium binding, exocytosis, negatively regulates the formation of synaptic vesicle clustering, diseases: down-regulated in brain cortex from patients suffering from Huntington disease, bipolar disorder or major depression. Down-regulated in cerebellum from patients with schizophrenia	YES	marked as post- and presynaptic
P63041	Complexin-1 OS=Rattus norvegicus GN=Cplx1 PE=1 SV=1 - [CPLX1_RAT]	Cplx1	2.75646e+08	3.18032e+08	1.82412e+08	1.88039e+07	8.66967e+06	0	45	40	30	3	1	0	15112.5	no	NO	not determined	not calculated	484	513	trafficking SNAREs, active zone, SNARE accessory, exocytosis, inhibitory neurons, overexpressed in substantia nigra from patients with Parkinson disease	YES	marked as post- and presynaptic
Q62951	Dihydropyrimidinase-related protein 4 (Fragment) OS=Rattus norvegicus GN=Dpysl4 PE=1 SV=1 - [DPYL4_RAT]	Dpysl4	2.57638e+08	2.57881e+08	2.51831e+08	1.87731e+07	2.55208e+07	1.12769e+07	106	83	89	6	6	3	61047.1	no	YES	not determined	not calculated	505	515	signal transduction, semaphorins, axon guidance	NO
D3ZJD3	Protein LOC100362069 OS=Rattus norvegicus GN=RGD1565183 PE=4 SV=1 - [D3ZJD3_RAT]	RGD1565183	2.23562e+07	3.69411e+07	3.42217e+07	1.87324e+07	6.65673e+06	2.10168e+07	7	9	6	6	4	6	15555.5	no	NO	not determined	not calculated	2149	516	UD, ribosome, RNA processing and translation-related	NO
P07323	Gamma-enolase OS=Rattus norvegicus GN=Eno2 PE=1 SV=2 - [ENOG_RAT]	Eno2	2.53913e+09	2.03062e+09	3.16482e+09	1.86886e+07	1.59478e+07	1.88968e+07	225	221	209	4	5	4	47110.9	no	NO	not determined	not calculated	65	517	metabolic enzyme, cellular energy, glycolysis, can translocate to the presynaptic plasma membrane when dimerize with alpha	NO
P18088	Glutamate decarboxylase 1 OS=Rattus norvegicus GN=Gad1 PE=2 SV=1 - [DCE1_RAT]	Gad1	8.92753e+07	6.77521e+07	6.84328e+07	1.85546e+07	2.08758e+07	3.0516e+07	16	21	15	4	12	6	66597.6	no	NO	not determined	not calculated	1006	518	metabolic enzyme, neurotransmitters, GABA biosynthesis, cerebral palsy spastic quadriplegic 1 disease	YES
O35112	CD166 antigen OS=Rattus norvegicus GN=Alcam PE=1 SV=1 - [CD166_RAT]	Alcam	1.21562e+08	1.45068e+08	1.2807e+08	1.84295e+07	1.05856e+07	2.30281e+07	53	51	49	11	9	13	64980.8	YES	NO	not determined	not calculated	837	519	adhesion, axon extension	NO
G3V7W8	Protein RGD621098 OS=Rattus norvegicus GN=RGD621098 PE=4 SV=1 - [G3V7W8_RAT]	RGD621098	2.41823e+07	1.93586e+07	1.67766e+07	1.83815e+07	1.87592e+07	0	4	7	6	6	11	0	45960.2	?	NO	not determined	not calculated	2069	520	unknown, uncharacterized protein family (UPF0183), homolog to C. elegans lin-10? Novel active zone protein?	NO
G3V846	Excitatory amino acid transporter 1 OS=Rattus norvegicus GN=Slc1a3 PE=4 SV=1 - [G3V846_RAT]	Slc1a3	1.27328e+09	9.20303e+08	1.52894e+09	1.83535e+07	1.11382e+07	1.19764e+07	130	132	118	4	6	5	55224.3	YES	NO	not determined	not calculated	142	521	transporter/channel, glutamate reuptake into presynaptic terminal (essential for the rapid removal of released neurotransmitter from the synaptic cleft), episodic ataxia 6 disease	NO
Q9Z327	Synaptopodin OS=Rattus norvegicus GN=Synpo PE=1 SV=2 - [SYNPO_RAT]	Synpo	1.39958e+08	1.65471e+08	1.57659e+08	1.83142e+07	2.61419e+07	2.28623e+07	69	69	73	10	12	8	99924.4	no	NO	not determined	not calculated	756	522	cytoskeleton regulator, actin filament, actin shape and motility	YES	marked as postsynaptic
O08678	Serine/threonine-protein kinase MARK1 OS=Rattus norvegicus GN=Mark1 PE=1 SV=1 - [MARK1_RAT]	Mark1	5.53814e+07	5.45217e+07	5.05514e+07	1.82713e+07	1.99093e+07	1.77006e+07	34	35	28	22	15	14	88179.8	no	NO	not determined	not calculated	1345	523	signaling, kinase, cytoskeleton regulator, tubulin, microtubules dynamics regulation, phosphorylate DCX, MAP2/4, tau, causing their detachment from microtubules, Wnt signaling, autism disease (overexpressed in prefrontal cortex of patients)	NO
Q9WU34	Neuronal-specific septin-3 OS=Rattus norvegicus GN=Sept3 PE=1 SV=2 - [SEPT3_RAT]	Sept3.	4.2851e+08	4.51857e+08	4.10394e+08	1.81866e+07	7.12359e+06	1.87279e+07	67	62	59	8	6	9	40628.1	no	NO	not determined	not calculated	362	524	cytoskeleton, septins, filament-forming cytoskeleton GTPase	YES
P22057	Prostaglandin-H2 D-isomerase OS=Rattus norvegicus GN=Ptgds PE=1 SV=2 - [PTGDS_RAT]	Ptgds	2.77006e+06	4.46346e+06	3.88216e+06	1.81533e+07	2.00503e+07	7.98983e+06	2	2	1	10	5	4	21287.6	no	NO	not determined	not calculated	3848	525	UD, metabolic enzyme, lipids, prostaglandin biosynthesis, secreted	NO
Q9Z272	ARF GTPase-activating protein GIT1 OS=Rattus norvegicus GN=Git1 PE=1 SV=1 - [GIT1_RAT]	Git1	7.86223e+07	9.11107e+07	8.4521e+07	1.81499e+07	1.20535e+07	4.35497e+06	65	65	54	14	10	4	85178.2	no	NO	not determined	0.006 (in the present study)	1084	526	adapter/scaffold, active zone, arf binding, scaffold for SV trafficking, synaptic strength regulation, presynaptic release probability, adhesion, cytoskeleton organization molecules, cycle between at least 3 distinct intracellular compartments, including focal adhesions, cytoplasmic complexes and membrane protrusions,	YES	marked as post- and presynaptic
Q9JKS6	Protein piccolo OS=Rattus norvegicus GN=Pclo PE=1 SV=1 - [PCLO_RAT]	Pclo	2.32232e+08	1.49209e+08	1.77959e+08	1.80317e+07	5.10204e+06	6.02242e+06	337	331	335	14	15	13	552376	no	YES	not determined	not calculated	544	527	adapter/scaffold, active zone, synaptic vesicles trafficking, pontocerebellar hypoplasia 3 disease	YES
A0MV40	Proline rich membrane protein OS=Rattus norvegicus GN=Shisa4 PE=2 SV=1 - [A0MV40_RAT]	Shisa4	1.18617e+07	1.43078e+07	1.70631e+07	17947892	8.00029e+06	2.24585e+07	2	4	4	6	2	3	21452.4	YES	NO	not determined	not calculated	2758	528	unknown, antagonizing Wnt and FGF signaling?	NO
Q5U2P5	Protein C2cd2l OS=Rattus norvegicus GN=C2cd2l PE=1 SV=1 - [Q5U2P5_RAT]	C2cd2l	3.31965e+07	3.9106e+07	3.98858e+07	1.78553e+07	1.85196e+07	8.67663e+06	22	21	20	2	8	7	76014.1	YES	NO	not determined	not calculated	1772	529	UD, transporter/channel, phosphatidylinositol (PIP2 precursor) transport from ER to membranes	NO
P21531	60S ribosomal protein L3 OS=Rattus norvegicus GN=Rpl3 PE=1 SV=3 - [RL3_RAT]	Rpl3	2.75738e+07	3.66944e+07	3.72167e+07	1.77389e+07	2.31972e+07	2.16803e+07	22	24	20	12	11	13	46106.8	no	YES	not determined	not calculated	1937	530	UD, ribosome, RNA processing and translation-related	YES
D4A110	Protein Cmtm4 OS=Rattus norvegicus GN=Cmtm4 PE=4 SV=1 - [D4A110_RAT]	Cmtm4	1.40895e+07	1.455e+07	1.53864e+07	1.7589e+07	1.75448e+07	1.7789e+07	5	6	5	1	1	4	22801.7	YES	NO	not determined	not calculated	2576	531	UD, unknown, cell surface signaling?	NO
Q07310	Neurexin-3 OS=Rattus norvegicus GN=Nrxn3 PE=1 SV=1 - [NRX3A_RAT]	Nrxn3	9.66161e+07	1.08291e+08	1.03792e+08	1.74352e+07	1.80625e+07	1.83105e+07	56	64	49	24	29	28	173883	YES	NO	not determined	not calculated	953	532	adhesion, some isoforms are secreted	YES
P08592	Amyloid beta A4 protein OS=Rattus norvegicus GN=App PE=1 SV=2 - [A4_RAT]	App	3.50361e+07	4.75793e+07	3.30217e+07	1.7298e+07	2.52228e+07	1.6207e+07	20	21	14	14	6	4	86649.1	YES	NO	not determined	not calculated	1726	533	UD, cell surface, physiological functions in neuronal adhesion, presynaptic active zine assembly, dendrite and axonogenesis, Alzheimer's disease 1	YES
Q9ES21	Phosphatidylinositide phosphatase SAC1 OS=Rattus norvegicus GN=Sacm1l PE=1 SV=1 - [SAC1_RAT]	Sacm1l	4.69305e+07	5.88839e+07	4.75125e+07	1.72008e+07	1.62101e+07	1.77718e+07	21	24	18	7	7	8	66996	YES	NO	not determined	not calculated	1492	534	UD, metabolic enzyme, phosphoinositides, phosphatase PI(3)P and PI(4)P	YES	marked as postsynaptic		reference not clear wheter sac1 is exclusive or not to postsynaptic, golgi…
D3ZD02	60S ribosomal protein L13 OS=Rattus norvegicus GN=RGD1563145 PE=3 SV=1 - [D3ZD02_RAT]	LOC100360491	6.34202e+07	3.68084e+07	4.68059e+07	1.71676e+07	2.00622e+07	1.33851e+07	15	11	11	10	6	5	24187.4	no	YES	not determined	not calculated	1240	535	UD, ribosome, RNA processing and translation-related	NO
P50399	Rab GDP dissociation inhibitor beta OS=Rattus norvegicus GN=Gdi2 PE=1 SV=2 - [GDIB_RAT]	Gdi2	6.29639e+08	7.3749e+08	6.79876e+08	1.71355e+07	5.72091e+06	9.22655e+06	94	94	88	10	4	6	50504.7	no	NO	not determined	not calculated	265	536	small GTPases-related, accessory, inhibit the GDP dissociation of Rabs	YES
B2DD29	Serine/threonine-protein kinase BRSK1 OS=Rattus norvegicus GN=Brsk1 PE=1 SV=1 - [BRSK1_RAT]	Brsk1	3.80434e+07	4.15881e+07	4.84496e+07	1.71058e+07	1.59888e+07	2.6204e+07	26	35	25	12	9	14	85129.8	no	NO	not determined	not calculated	1649	537	signaling, kinase, a.k.a. SAD-B kinase, active zone, phosphorylation of microtubule-associated proteins and Rims	NO
B0K031	60S ribosomal protein L7 OS=Rattus norvegicus GN=Rpl7 PE=1 SV=1 - [B0K031_RAT]	Rpl7	3.48709e+07	4.7076e+07	3.32026e+07	1.70058e+07	1.42671e+07	2.31083e+07	24	26	20	8	10	6	30294	no	YES	not determined	not calculated	1729	538	UD, ribosome, RNA processing and translation-related	YES	marked as post- and presynaptic
F1M4R7	Chondroitin sulfate proteoglycan 5 OS=Rattus norvegicus GN=Cspg5 PE=4 SV=3 - [F1M4R7_RAT]	Cspg5	9.13416e+07	9.63257e+07	1.1303e+08	1.70032e+07	1.22488e+07	1.29258e+07	17	20	19	9	8	6	61020.4	YES	NO	not determined	not calculated	991	539	UD, adhesion, a.k.a. caleb, growth factor	YES	marked as post- and presynaptic
Q921A2	Proton myo-inositol cotransporter OS=Rattus norvegicus GN=Slc2a13 PE=1 SV=2 - [MYCT_RAT]	Slc2a13	1.61853e+07	1.46097e+07	1.45389e+07	1.6983e+07	1.89694e+07	9.1723e+06	15	18	19	8	10	8	69105	YES	YES	not determined	not calculated	2460	540	transporter/channel, proton-myo inositol cotransport, associate with g-secretase complex and regulate APP processing	NO
F7EYB9	Protein Omg OS=Rattus norvegicus GN=Omg PE=4 SV=1 - [F7EYB9_RAT]	Omg	1.74319e+08	1.89159e+08	1.63567e+08	1.69141e+07	2.47824e+07	3.27084e+07	33	29	29	9	9	8	49549.1	GPI anchor	NO	not determined	not calculated	652	541	adhesion, axogenesis, extracellular	NO
P31044	Phosphatidylethanolamine-binding protein 1 OS=Rattus norvegicus GN=Pebp1 PE=1 SV=3 - [PEBP1_RAT]	Pebp1	1.01157e+09	9.20954e+08	1.02696e+09	1.68894e+07	3.49188e+07	0	63	69	63	3	2	0	20788.4	phosphatidylethanolamine	NO	not determined	not calculated	173	542	signaling, neurotransmitter synthesis, enhance choline acetyltransferase, presynaptic cholinergic neurons	NO
B2RYU6	Trafficking protein particle complex subunit 2-like protein OS=Rattus norvegicus GN=Trappc2l PE=2 SV=1 - [TPC2L_RAT]	Trappc2l	9.24994e+06	9.09057e+06	7.4363e+06	1.67977e+07	1.85288e+07	1.75511e+07	2	2	1	5	8	8	16020.9	no	NO	not determined	not calculated	2992	543	UD, trafficking (others), TRAPP complex	NO
F1LQN3	Reticulon OS=Rattus norvegicus GN=Rtn4 PE=1 SV=1 - [F1LQN3_RAT]	Rtn4	1.77602e+08	2.40734e+08	1.68453e+08	1.67847e+07	8.04104e+07	8.17792e+07	81	79	79	12	4	10	126324	YES	NO	not determined	not calculated	647	544	adhesion, a.k.a. Nogo , cadherin-binding regulatory function, neurite branching, axonal growth	YES	marked as postsynaptic
Q63633	Solute carrier family 12 member 5 OS=Rattus norvegicus GN=Slc12a5 PE=1 SV=2 - [S12A5_RAT]	Slc12a5	7.61237e+08	6.77537e+08	7.17206e+08	1.66992e+07	2.22206e+07	1.09939e+07	124	128	116	9	9	6	126165	YES	NO	not determined	not calculated	231	545	transporter/channel, potassium/chloride, a.k.a. neuronal KCC2, epileptic encephalopathy early infantile 34 disease	NO
G3V6S5	C-1-tetrahydrofolate synthase, cytoplasmic OS=Rattus norvegicus GN=Mthfd1 PE=1 SV=1 - [G3V6S5_RAT]	Mthfd1	5.87422e+07	6.69774e+07	5.96902e+07	1.66673e+07	2.23317e+07	1.30479e+07	37	38	31	15	11	15	100902	no	NO	not determined	not calculated	1297	546	metabolic enzyme, folic acid, tetrahydrofolate conversion, one carbon pathway, receive 1-C from mitochhondria, dopamine biosynthesis?	NO
G3V7F1	G protein beta subunit-like, isoform CRA_a OS=Rattus norvegicus GN=Mlst8 PE=1 SV=1 - [G3V7F1_RAT]	Mlst8	4.59441e+07	5.74652e+07	3.76667e+07	1.66405e+07	3.0346e+07	2.95631e+07	14	9	18	7	7	4	35886.2	no	NO	not determined	not calculated	1507	547	signaling, part of the mTOR complex	NO
A0A0G2JUG7	Protein Iqsec1 OS=Rattus norvegicus GN=Iqsec1 PE=1 SV=1 - [A0A0G2JUG7_RAT]	Iqsec1	1.86723e+08	1.9735e+08	1.91193e+08	1.66368e+07	1.40171e+07	1.61026e+07	128	111	124	10	13	13	108013	phosphoinositide binding	NO	not determined	not calculated	622	548	small GTPases-related, accessory, GEF for arf1 and 6	YES	marked as postsynaptic
G3V984	Protein bassoon OS=Rattus norvegicus GN=Bsn PE=4 SV=1 - [G3V984_RAT]	Bsn	4.24933e+08	4.71333e+08	4.57438e+08	1.66222e+07	1.79934e+07	1.41775e+07	481	456	435	33	27	18	417770	myristoylated	YES	not determined	not calculated	364	549	adapter/scaffold, active zone	YES
P56574	Isocitrate dehydrogenase [NADP], mitochondrial OS=Rattus norvegicus GN=Idh2 PE=1 SV=2 - [IDHP_RAT]	Idh2	2.98706e+08	3.35704e+08	2.94892e+08	1.65415e+07	2.30313e+07	1.71601e+07	84	73	71	6	5	8	50934.9	no	YES	not determined	not calculated	458	550	metabolic enzyme, cellular energy, tricarboxylic acid cycle, generate NADPH, D-2-hydroxyglutaric aciduria 2 (neurometabolic disease)	NO
F1LSY2	Neuronal pentraxin receptor OS=Rattus norvegicus GN=Nptxr PE=4 SV=1 - [F1LSY2_RAT]	Nptxr	6.26036e+07	6.01114e+07	5.85467e+07	1.63685e+07	1.4508e+07	1.96437e+07	26	30	32	18	10	16	52206.9	YES	NO	not determined	not calculated	1250	551	cell surface, uptake of synaptic macromolecules	YES	marked as cleft and postsynaptic
M0R4R4	Growth arrest-specific protein 7 OS=Rattus norvegicus GN=Gas7 PE=4 SV=2 - [M0R4R4_RAT]	Gas7	7.82042e+07	6.13519e+07	7.72293e+07	1.63502e+07	9.63087e+06	7.78686e+06	43	45	41	17	12	15	47758	no	NO	not determined	not calculated	1086	552	UD, signaling, promote maturation and morphological differentiation of cerebellar neurons	NO
Q794F9	4F2 cell-surface antigen heavy chain OS=Rattus norvegicus GN=Slc3a2 PE=1 SV=1 - [Q794F9_RAT]	Slc3a2	2.33801e+08	2.92166e+08	3.07764e+08	1.62931e+07	5.97472e+06	2.55535e+07	51	48	50	5	5	2	61836.9	YES	NO	not determined	not calculated	539	553	UD, transporter/channel, large neutral amino acids, phenylalanine, tyrosine, leucine, L-DOPA	YES
P19490	Glutamate receptor 1 OS=Rattus norvegicus GN=Gria1 PE=1 SV=2 - [GRIA1_RAT]	Gria1	2.48858e+08	2.86907e+08	8.84127e+07	1.62882e+07	1.5958e+07	2.19414e+07	43	36	16	19	18	18	90470.6	YES	NO	not determined	not calculated	518	554	signal transduction, receptor, postsynaptic, presynaptic	YES	marked as post- and presynaptic
D3ZKE1	Protein Uvrag OS=Rattus norvegicus GN=Uvrag PE=1 SV=3 - [D3ZKE1_RAT]	Uvrag	7.22264e+07	8.33168e+07	8.46831e+07	1.62057e+07	2.09067e+07	2.1924e+07	4	4	5	8	17	14	78066.1	phosphoinositol binding	NO	not determined	not calculated	1145	555	UD, autophagy, component of the PI3K complex, interact with beclin-1, SNAREs binding, highly expressed in the brain.	NO
P69897	Tubulin beta-5 chain OS=Rattus norvegicus GN=Tubb5 PE=1 SV=1 - [TBB5_RAT]	Tubb5	5.60678e+09	5.88409e+09	5.91025e+09	1.61861e+07	1.37422e+07	2.78883e+07	756	734	699	26	26	26	49639	no	YES	not determined	not calculated	17	556	cytoskeleton, tubulin, microtubules, cortical dysplasia complex with other brain malformations 4 disease	YES
Q63259	Receptor-type tyrosine-protein phosphatase-like N OS=Rattus norvegicus GN=Ptprn PE=1 SV=2 - [PTPRN_RAT]	Ptprn	1.2967e+07	1.76854e+07	1.14271e+07	1.61754e+07	2.65888e+07	9.34544e+06	8	15	14	12	7	8	106161	YES	NO	not determined	not calculated	2659	557	signaling	NO
G3V6N7	Protein Slc12a6 OS=Rattus norvegicus GN=Slc12a6 PE=1 SV=1 - [G3V6N7_RAT]	Slc12a6	2.99655e+08	3.27906e+08	2.82487e+08	1.61434e+07	8.84369e+06	0	40	38	36	6	6	0	127511	YES	NO	not determined	not calculated	456	558	UD, transporter/channel, potassium chloride cotransport, mechanical stimuli, swelling, agenesis of the corpus callosum with peripheral neuropathy disease	NO
P48500	Triosephosphate isomerase OS=Rattus norvegicus GN=Tpi1 PE=1 SV=2 - [TPIS_RAT]	Tpi1	1.69221e+09	1.59154e+09	1.39886e+09	1.60881e+07	1.6317e+07	1.40979e+07	152	138	148	8	5	6	26831.7	no	NO	not determined	not calculated	99	559	metabolic enzyme, cellular energy, neoglucogenesis, glycolysis	NO
P35704	Peroxiredoxin-2 OS=Rattus norvegicus GN=Prdx2 PE=1 SV=3 - [PRDX2_RAT]	Prdx2	6.44523e+08	6.30027e+08	6.8387e+08	1.60651e+07	1.36601e+07	1.76709e+07	50	49	50	4	4	4	21784.1	no	NO	not determined	not calculated	261	560	signaling, antioxidant, regulates intracellular concentration of H2O2	NO
P69682	Adaptin ear-binding coat-associated protein 1 OS=Rattus norvegicus GN=Necap1 PE=1 SV=1 - [NECP1_RAT]	Necap1	1.70453e+08	1.748e+08	1.54945e+08	1.60471e+07	2.38835e+07	3.54748e+06	59	51	48	7	7	4	29774.1	no	NO	not determined	not calculated	673	561	endocytosis-related, a.k.a. necap1, accessory of AP-2 and AP-1 complexes, epileptic encephalopathy early infantile 21 disease	NO
P62193	26S protease regulatory subunit 4 OS=Rattus norvegicus GN=Psmc1 PE=2 SV=1 - [PRS4_RAT]	Psmc1	2.47374e+07	4.81746e+07	4.05498e+07	1.59321e+07	9.1516e+06	2.42523e+07	23	28	22	12	6	7	49153.7	no	YES	not determined	not calculated	2045	562	proteasome	NO
F1M1L9	Protein Cpne2 OS=Rattus norvegicus GN=Cpne2 PE=4 SV=3 - [F1M1L9_RAT]	Cpne2	0	3.69287e+07	3.82803e+07	1.58696e+07	1.70841e+07	2.3626e+07	0	4	4	10	6	6	60984.6	calcium-dependent phospholipid binding	NO	not determined	not calculated	4137	563	unknown, signaling? Membrane trafficking? calcium-mediated membrane/cytosol interface processes	NO
Q63569	26S protease regulatory subunit 6A OS=Rattus norvegicus GN=Psmc3 PE=2 SV=1 - [PRS6A_RAT]	Psmc3	3.37156e+07	3.04532e+07	3.5417e+07	1.55958e+07	2.19467e+07	1.46402e+07	13	15	18	7	4	5	49129.4	no	YES	not determined	not calculated	1759	564	proteasome	NO
P00507	Aspartate aminotransferase, mitochondrial OS=Rattus norvegicus GN=Got2 PE=1 SV=2 - [AATM_RAT]	Got2	3.82784e+09	4.01301e+09	3.36523e+09	1.55919e+07	1.63641e+07	1.27949e+07	386	328	328	9	14	9	47284.1	no	YES	not determined	not calculated	35	565	metabolic enzyme, neurotransmitters, glutamate, kynurenin, tryptophan–kynurenine pathway	NO
P51794	H(+)/Cl(-) exchange transporter 4 OS=Rattus norvegicus GN=Clcn4 PE=2 SV=1 - [CLCN4_RAT]	Clcn4	7.90376e+06	1.15613e+07	1.07444e+07	1.55298e+07	2.17814e+07	1.84293e+07	6	6	3	13	11	5	83647.1	YES	NO	not determined	not calculated	3139	566	transporter/channel, chloride proton antiporter, a.k.a. CIC-4, mental retardation X-linked 49 disease	NO
G3V6P8	Guanine nucleotide-binding protein subunit gamma OS=Rattus norvegicus GN=Gng12 PE=1 SV=1 - [G3V6P8_RAT]	Gng12	6.64173e+07	5.32596e+07	5.64087e+07	1.55007e+07	1.43328e+07	2.00939e+07	9	15	16	3	2	4	7980.08	geranylgeranyl	NO	not determined	not calculated	1213	567	signal transduction, trimeric GTPases, cerebral cortex development	NO
D4A8X4	Carboxypeptidase E OS=Rattus norvegicus GN=Cpe PE=4 SV=3 - [D4A8X4_RAT]	Cpe	3.82023e+07	4.63804e+07	3.77966e+07	1.52668e+07	2.45241e+07	1.92053e+07	8	12	13	1	4	4	53254.4	no	NO	not determined	not calculated	1646	568	metabolic enzyme, peptide hormone processing	NO
A0A0G2K3P4	Protein Obscn OS=Rattus norvegicus GN=Obscn PE=1 SV=1 - [A0A0G2K3P4_RAT]	Obscn	1.64538e+08	6.13563e+07	1.5445e+08	1.52332e+07	1.35922e+07	1.4958e+07	7	11	7	2	5	1	847046	no	NO	not determined	not calculated	686	569	UD, signaling	NO
P49242	40S ribosomal protein S3a OS=Rattus norvegicus GN=Rps3a PE=1 SV=2 - [RS3A_RAT]	Rps3a	5.89346e+07	5.18262e+07	5.14123e+07	1.52244e+07	1.69618e+07	1.41949e+07	27	33	33	6	7	10	29925.7	no	NO	not determined	not calculated	1295	570	UD, ribosome, RNA processing and translation-related	YES
A0A0G2K6Z8	Protein Plekha7 OS=Rattus norvegicus GN=Plekha7 PE=1 SV=1 - [A0A0G2K6Z8_RAT]	Plekha7	0	0	0	1.52194e+07	7.49694e+07	3.20326e+07	0	0	0	3	3	2	135568	no	NO	not determined	not calculated	4138	571	UD, adhesion	NO
F1LVZ8	Protein Tmem74b OS=Rattus norvegicus GN=Tmem74b PE=1 SV=2 - [F1LVZ8_RAT]	Tmem74b	0	0	0	1.52175e+07	1.35634e+07	1.84988e+07	0	0	0	9	3	5	24992.7	YES	NO	not determined	not calculated	4139	572	UD, unknown, autophagy related?, a paralog of this gene is Tmem74 which mutation causes a rare inherited eye disease	NO
D3Z9G0	Protein Traf3 OS=Rattus norvegicus GN=Traf3 PE=4 SV=1 - [D3Z9G0_RAT]	Traf3	3.01958e+07	2.55947e+07	2.16495e+07	1.52126e+07	1.17276e+07	1.54365e+07	28	29	29	12	11	14	64145.1	no	NO	not determined	not calculated	1860	573	signaling, regulates NFkB and MAPK pathways, ubiquitin ligase activity, Zn ion binding	NO
D4A6F2	Ly6/neurotoxin 1 (Predicted), isoform CRA_a OS=Rattus norvegicus GN=Lynx1 PE=4 SV=1 - [D4A6F2_RAT]	Lynx1	6.28365e+07	6.6591e+07	6.45226e+07	1.52059e+07	0	0	6	6	6	1	0	0	12826.1	no	NO	not determined	not calculated	1247	574	signal transduction, nicotinic acetylcholine receptor accessory, secreted	NO
B5DFE0	Mpp6 protein OS=Rattus norvegicus GN=Mpp6 PE=2 SV=1 - [B5DFE0_RAT]	Mpp6	6.6667e+07	8.69189e+07	6.67801e+07	1.50675e+07	1.06872e+07	9.99287e+06	31	42	33	18	15	15	62961.7	palmitoylated	NO	not determined	not calculated	1208	575	UD, adapter/scaffold, interact with the Lin7 proteins, a.k.a. veli-associated MAGUK 1, active zone?	NO
Q9QXY2	SRC kinase signaling inhibitor 1 OS=Rattus norvegicus GN=Srcin1 PE=1 SV=1 - [SRCN1_RAT]	Srcin1	2.9923e+08	2.84048e+08	2.9813e+08	1.50185e+07	2.17041e+07	2.01188e+07	244	248	265	25	26	28	129665	no	YES	not determined	not calculated	457	576	signaling, negative regulator of SRC pathway, may be involved in the regulation of neurotransmitter release and exocytosis, a.k.a. SNAP25-interacting protein	YES
Q63377	Sodium/potassium-transporting ATPase subunit beta-3 OS=Rattus norvegicus GN=Atp1b3 PE=2 SV=1 - [AT1B3_RAT]	Atp1b3	8.94274e+07	1.05845e+08	9.95459e+07	1.49711e+07	2.77718e+06	8.48401e+06	17	13	9	3	4	4	31809.1	YES	NO	not determined	not calculated	1001	577	transporter/channel, sodium (in) potassium (out) transport, the exact function of the beta-3 subunit is not known	NO
Q6P7R8	Very-long-chain 3-oxoacyl-CoA reductase OS=Rattus norvegicus GN=Hsd17b12 PE=2 SV=1 - [DHB12_RAT]	Hsd17b12	4.25641e+07	4.90973e+07	4.72594e+07	1.49624e+07	2.19546e+07	1.65167e+07	17	22	23	4	6	4	34818.7	YES	NO	not determined	not calculated	1571	578	metabolic enzyme, lipids, very long chain fatty acid biosynthesis	NO
P50137	Transketolase OS=Rattus norvegicus GN=Tkt PE=1 SV=1 - [TKT_RAT]	Tkt	3.71781e+08	4.20245e+08	4.14165e+08	1.49167e+07	1.27518e+07	2.10438e+07	100	87	84	13	11	14	67600.6	no	YES	not determined	not calculated	396	579	metabolic enzyme, pentose phosphate pathway, short stature developmental delay and congenital heart defects disease	NO
P26453	Basigin OS=Rattus norvegicus GN=Bsg PE=1 SV=2 - [BASI_RAT]	Bsg	3.51312e+08	3.33533e+08	3.43562e+08	1.48804e+07	1.81206e+07	2.43715e+07	34	32	33	6	4	4	42409.2	YES	YES	not determined	not calculated	415	580	cell surface, form a complex with monocarboxylate transporters (MCTs) in the retina	NO
P61314	60S ribosomal protein L15 OS=Rattus norvegicus GN=Rpl15 PE=1 SV=2 - [RL15_RAT]	Rpl15	1.96187e+07	1.11427e+07	9.52156e+06	1.48658e+07	2.50636e+07	1.63192e+07	14	18	13	8	6	6	24131.1	no	NO	not determined	not calculated	2283	581	UD, ribosome, RNA processing and translation-related	YES	marked as post- and presynaptic
P25113	Phosphoglycerate mutase 1 OS=Rattus norvegicus GN=Pgam1 PE=1 SV=4 - [PGAM1_RAT]	Pgam1	1.68222e+09	1.34361e+09	1.76092e+09	1.48278e+07	1.9776e+07	8.63338e+06	158	165	157	7	7	6	28813.9	no	NO	not determined	not calculated	100	582	metabolic enzyme, cellular energy, glycolysis/neoglucogenesis	NO
F8WFW5	Phosphodiesterase OS=Rattus norvegicus GN=Pde2a PE=1 SV=1 - [F8WFW5_RAT]	Pde2a	1.46246e+08	1.59689e+08	1.46779e+08	1.47255e+07	8.08738e+06	8.21818e+06	71	72	74	8	14	12	105167	palmitoylated	NO	not determined	not calculated	738	583	metabolic enzyme, cyclic nucleotides (cAMP, cGMP)	NO
Q62952	Dihydropyrimidinase-related protein 3 OS=Rattus norvegicus GN=Dpysl3 PE=1 SV=2 - [DPYL3_RAT]	Dpysl3	1.25231e+09	1.97875e+09	1.80795e+09	1.46869e+07	3.11506e+06	1.5998e+07	161	152	145	6	9	13	61928	no	NO	not determined	not calculated	145	584	signal transduction, semaphorins, axon guidance	YES
P0C0R5	Phosphoinositide 3-kinase regulatory subunit 4 OS=Rattus norvegicus GN=Pik3r4 PE=3 SV=2 - [PI3R4_RAT]	Pik3r4	6.04353e+06	9.34534e+06	8.45614e+06	1.45546e+07	1.2018e+07	1.27384e+07	8	14	12	19	9	16	152350	myristoylated	YES	not determined	not calculated	3376	585	signaling, kinase, trafficking (others), autophagy (PI3K complex), endocytosis-related	NO
D3ZAD6	Neurexin-2 OS=Rattus norvegicus GN=Nrxn2 PE=4 SV=3 - [D3ZAD6_RAT]	Nrxn2	4.99887e+07	6.07538e+07	5.61052e+07	1.45227e+07	2.668e+06	1.05814e+07	41	41	42	13	11	7	185157	YES	NO	not determined	not calculated	1437	586	adhesion	NO
O55012	Phosphatidylinositol-binding clathrin assembly protein OS=Rattus norvegicus GN=Picalm PE=1 SV=1 - [PICAL_RAT]	Picalm	1.80498e+08	1.99672e+08	2.28609e+08	1.45078e+07	1.07694e+07	8.99821e+06	36	36	39	6	8	4	69242.3	phosphoinositol binding (PiP2)	NO	not determined	not calculated	637	587	endocytosis-related, recruit clathrin and AP-2 to membrane	YES	marked as post- and presynaptic
F1LSW7	60S ribosomal protein L14 OS=Rattus norvegicus GN=Rpl14 PE=4 SV=2 - [F1LSW7_RAT]	Rpl14	3.3434e+07	4.31408e+07	3.45795e+07	1.43883e+07	0	1.1887e+07	14	9	11	9	0	3	23308	no	NO	not determined	not calculated	1767	588	UD, ribosome, RNA processing and translation-related	YES	marked as post- and presynaptic
Q9Z158	Syntaxin-17 OS=Rattus norvegicus GN=Stx17 PE=1 SV=1 - [STX17_RAT]	Stx17	7.18188e+06	6.59883e+06	5.97403e+06	1.43328e+07	0	0	4	4	2	2	1	0	33161.6	YES	NO	not determined	not calculated	3226	589	UD, autophagy, autophagosome SNAREs	NO
G3V6L5	Protein tyrosine phosphatase, receptor type, R, isoform CRA_d OS=Rattus norvegicus GN=Ptprr PE=4 SV=1 - [G3V6L5_RAT]	Ptprr	7.18922e+06	3.41342e+06	7.55626e+06	1.43184e+07	2.05495e+07	1.36854e+07	4	2	4	10	7	10	60339.4	YES	NO	not determined	not calculated	3224	590	signaling, phosphatase, sequester MAPKs in an inactive form	NO
D3ZU84	Protein Stxbp5l OS=Rattus norvegicus GN=Stxbp5l PE=1 SV=3 - [D3ZU84_RAT]	Stxbp5l	5.11775e+07	4.2841e+07	3.34081e+07	1.41218e+07	7.66405e+06	4.56745e+06	26	23	22	9	12	9	121939	no	YES	not determined	not calculated	1418	591	trafficking SNAREs, a.k.a. tomosyn-2, exocytosis, may sustain synaptic strength during high frequency neurotransmission	YES
P54900	Sodium channel subunit beta-2 OS=Rattus norvegicus GN=Scn2b PE=1 SV=1 - [SCN2B_RAT]	Scn2b	1.26534e+08	9.19525e+07	8.74836e+07	1.3967e+07	1.40902e+07	8.43523e+06	13	17	17	4	4	2	24129.2	YES	NO	not determined	not calculated	809	592	UD, transporter/channel accessory, sodium channel complex, regulator of voltage-gated sodium channel activity assembly	NO
D4AE68	Guanine nucleotide binding protein, alpha q polypeptide, isoform CRA_a OS=Rattus norvegicus GN=Gnaq PE=1 SV=2 - [D4AE68_RAT]	Gnaq	2.36037e+08	2.42977e+08	2.41517e+08	1.39249e+07	1.60414e+07	1.64394e+07	69	57	53	10	12	9	42131.3	lipid anchor (myr, palm	NO	not determined	not calculated	535	593	signal transduction, trimeric GTPases	NO
D4A0E2	Protein Napg OS=Rattus norvegicus GN=Napg PE=4 SV=1 - [D4A0E2_RAT]	Napg	1.97118e+08	2.15397e+08	1.96289e+08	1.39199e+07	1.64931e+07	1.13564e+07	65	68	63	7	7	13	34637.3	no	NO	not determined	not calculated	601	594	trafficking (others), a.k.a. gamma-soluble NSF, interact with Vti1a, SNARE binding, ER to golgi transport	YES
Q9R1Z0	Voltage-dependent anion-selective channel protein 3 OS=Rattus norvegicus GN=Vdac3 PE=1 SV=2 - [VDAC3_RAT]	Vdac3	1.63398e+09	1.71384e+09	1.64796e+09	1.39054e+07	1.58504e+07	1.41188e+07	116	110	109	3	3	2	30764.3	YES	NO	not determined	not calculated	104	595	transporter/channel, small hydrophilic molecules, mitochondria outer membrane, ubiquitinated by PRKN during mitophagy, inhibited by nitric oxide	NO
Q62747	Synaptotagmin-7 OS=Rattus norvegicus GN=Syt7 PE=1 SV=1 - [SYT7_RAT]	Syt7	5.25097e+07	4.7998e+07	3.76853e+07	1.38479e+07	5.18657e+06	6.5586e+06	12	10	13	6	6	4	45453.7	YES	NO	not determined	not calculated	1393	596	UD, trafficking (others), a.k.a. synaptotagmin-7, exocytosis, regulation of neurotransmitter release (asynchronous, facilitation, RRP replenishment), calcium sensor	YES
Q9JHU0	Dihydropyrimidinase-related protein 5 OS=Rattus norvegicus GN=Dpysl5 PE=1 SV=1 - [DPYL5_RAT]	Dpysl5	4.08178e+08	4.59299e+08	5.28693e+08	1.38437e+07	1.4008e+07	1.39335e+07	118	116	109	15	10	14	61501.2	no	NO	not determined	not calculated	373	597	signal transduction, semaphorins, axon guidance	NO
P14562	Lysosome-associated membrane glycoprotein 1 OS=Rattus norvegicus GN=Lamp1 PE=1 SV=1 - [LAMP1_RAT]	Lamp1	28314592	3.21109e+07	2.60075e+07	1.38417e+07	2.10005e+07	1.59647e+07	5	2	7	4	4	6	43941.2	YES	NO	not determined	not calculated	1909	598	autophagy, lysosome, protein transport	YES
B5DEY8	Protein Snx6 OS=Rattus norvegicus GN=Snx6 PE=1 SV=1 - [B5DEY8_RAT]	Snx6	3.01644e+07	2.05859e+07	2.45402e+07	1.37761e+07	1.52437e+07	1.25284e+07	19	18	16	13	13	12	46607.7	phosphoinositol binding	NO	not determined	not calculated	1861	599	UD, trafficking (others), SNX-BAR complex, retrograde transport from endosome to TGN, endocytosis, interact with membrane PIP2(3,4) and PIP2(4,5)	NO
P56819	Beta-secretase 1 OS=Rattus norvegicus GN=Bace1 PE=2 SV=1 - [BACE1_RAT]	Bace1	5.26849e+06	8.68937e+06	0	1.37663e+07	1.62869e+07	1.97275e+07	3	1	0	6	4	4	55770.9	YES	NO	not determined	not calculated	3492	600	UD, post-translational modifications (PTM), protein cleavage, endopeptidase activity, may regulate APP complex involvement in SV exo/endocytosis cycle, Alzheimer's disease	YES
D3ZMS4	Protein Arhgap26 OS=Rattus norvegicus GN=Arhgap26 PE=4 SV=1 - [D3ZMS4_RAT]	Arhgap26	2.01005e+07	2.369e+07	2.72271e+07	1.37304e+07	1.02901e+07	1.19863e+07	27	23	22	16	13	10	86002.3	phosphoinositol binding	NO	not determined	not calculated	2255	601	small GTPases-related, accessory, activate rhoA and cdc42	NO
Q76GL9	Neutral amino acid transporter ASCT1 OS=Rattus norvegicus GN=Slc1a4 PE=1 SV=1 - [Q76GL9_RAT]	Slc1a4	1.67259e+08	1.86768e+08	2.35329e+08	1.36492e+07	1.06742e+07	1.11911e+07	47	34	34	2	2	2	55864.8	YES	NO	not determined	not calculated	679	602	transporter/channel, sodium dependent, neutral amino acids, alanine, serine, cysteine, threonine, spastic tetraplegia thin corpus callosum and progressive microcephaly disease	NO
Q9JJ76	Casein kinase 1 epsilon OS=Rattus norvegicus GN=Csnk1e PE=1 SV=1 - [Q9JJ76_RAT]	Csnk1e	2.44758e+07	3.55365e+07	3.38905e+07	1.36128e+07	9.53275e+06	1.16864e+07	18	15	16	4	6	2	47262.2	no	YES	not determined	not calculated	2058	603	UD, signaling, kinase, Wnt signaling	NO
Q63616	Vacuolar protein sorting-associated protein 33B OS=Rattus norvegicus GN=Vps33b PE=2 SV=1 - [VP33B_RAT]	Vps33b	1.74539e+07	1.72202e+07	1.61067e+07	1.35456e+07	9.54987e+06	1.15513e+07	25	22	22	15	14	11	70648.5	YES	YES	not determined	not calculated	2390	604	trafficking (others), endo-lysosomal recycling, interact with AP-3	YES
P62703	40S ribosomal protein S4, X isoform OS=Rattus norvegicus GN=Rps4x PE=2 SV=2 - [RS4X_RAT]	Rps4x	5.51085e+07	5.16271e+07	3.8652e+07	1.3488e+07	1.13056e+07	1.43542e+07	29	28	29	15	8	10	29448	no	YES	not determined	not calculated	1349	605	UD, ribosome, RNA processing and translation-related	YES
P14604	Enoyl-CoA hydratase, mitochondrial OS=Rattus norvegicus GN=Echs1 PE=1 SV=1 - [ECHM_RAT]	Echs1	2.83275e+08	2.96272e+08	2.7015e+08	1.33966e+07	1.28008e+07	1.39873e+07	49	48	47	1	1	1	31496.2	no	NO	not determined	not calculated	476	606	metabolic enzyme, lipids, fatty acid beta-oxidation, mitochondrial short-chain enoyl-CoA hydratase 1 deficiency neurodegenerative disease	NO
Q6XVN8	Microtubule-associated proteins 1A/1B light chain 3A OS=Rattus norvegicus GN=Map1lc3a PE=1 SV=1 - [MLP3A_RAT]	Map1lc3a	1.14772e+08	1.3913e+08	8.52892e+07	1.33763e+07	9.57291e+06	1.42659e+07	24	19	21	8	6	5	14263.4	phosphatidyletanolamine lipidation	NO	not determined	not calculated	862	607	UD, autophagy	YES
Q9JHU5	Arfaptin-1 OS=Rattus norvegicus GN=Arfip1 PE=1 SV=1 - [ARFP1_RAT]	Arfip1	0	0	0	1.33524e+07	1.35773e+07	6.63391e+06	0	0	0	6	7	3	40754	phosphoinositide binding	NO	not determined	not calculated	4140	608	small GTPases-related, accessory, interact with arl1, trafficking	NO
P62243	40S ribosomal protein S8 OS=Rattus norvegicus GN=Rps8 PE=1 SV=2 - [RS8_RAT]	Rps8	2.48123e+07	1.28552e+07	1.39127e+07	1.32929e+07	6.84953e+06	1.01598e+07	14	17	17	5	2	2	24190.2	no	NO	not determined	not calculated	2039	609	ribosome, RNA processing and translation-related	YES	marked as postsynaptic		but marked also as evidence not convincing for a postsynaptic only localization. Based on MS analysis of PSD fraction
D3ZTM0	Neurexin-2 OS=Rattus norvegicus GN=Nrxn2 PE=4 SV=4 - [D3ZTM0_RAT]	Nrxn2	8.00665e+06	0	0	1.32846e+07	0	9.32435e+06	16	0	0	5	2	5	177274	YES	NO	not determined	not calculated	3125	610	adhesion	NO
D3ZQ02	Protein Wdr37 OS=Rattus norvegicus GN=Wdr37 PE=1 SV=3 - [D3ZQ02_RAT]	Wdr37	8.17958e+07	7.91097e+07	8.89409e+07	1.32371e+07	1.02261e+07	6.01131e+06	37	33	27	10	5	3	49842	no	NO	not determined	not calculated	1058	611	ribosome, RNA processing and translation-related	NO
P63170	Dynein light chain 1, cytoplasmic OS=Rattus norvegicus GN=Dynll1 PE=1 SV=1 - [DYL1_RAT]	Dynll1	2.9289e+08	2.76775e+08	2.87122e+08	1.3205e+07	4.88554e+06	6.81057e+06	40	34	30	1	1	1	10359.1	no	NO	not determined	not calculated	462	612	cytoskeleton, motors, intracellular retrograde motility of vesicles	NO
A0A0G2K6T9	Protein Pcdh1 OS=Rattus norvegicus GN=Pcdh1 PE=1 SV=1 - [A0A0G2K6T9_RAT]	Pcdh1	8.74147e+07	1.0798e+08	9.38885e+07	1.31889e+07	1.84741e+07	2.01254e+07	50	42	51	12	13	8	128658	YES	NO	not determined	not calculated	1016	613	adhesion	NO
Q8VHF5	Citrate synthase, mitochondrial OS=Rattus norvegicus GN=Cs PE=1 SV=1 - [CISY_RAT]	Cs	3.26727e+09	3.80406e+09	3.7892e+09	1.31823e+07	3.90125e+06	1.36025e+07	201	207	196	3	4	4	51797.5	no	NO	not determined	not calculated	48	614	metabolic enzyme, cellular energy, carbohydrate metabolism, mitochondria, pace-making enzyme in the first step of the tricarboxylic cycle	NO
Q9Z0V5	Peroxiredoxin-4 OS=Rattus norvegicus GN=Prdx4 PE=2 SV=1 - [PRDX4_RAT]	Prdx4	7.43491e+07	7.58308e+07	7.10847e+07	1.31786e+07	0	0	12	8	6	2	0	0	30988.1	no	NO	not determined	not calculated	1115	615	metabolic enzyme, oxidoreductase, antioxidant activity, signaling, dimerize with peroxiredoxin-1	NO
G3V9Y9	Adaptor-related protein complex 3, sigma 1 subunit (Predicted), isoform CRA_a OS=Rattus norvegicus GN=Ap3s1 PE=1 SV=1 - [G3V9Y9_RAT]	Ap3s1	2.64651e+07	2.46508e+07	2.34277e+07	1.31598e+07	0	1.25905e+07	4	4	6	2	0	2	18123.1	no	NO	not determined	not calculated	1977	616	adapter/scaffold, AP-3 complex, vesicles recycling/endocytosis from endosome, may generate vesicles with specific membrane protein contents, regulation of neurotrasnmitter release (asynchronous)	NO
F1LLX8	Lysosome-associated membrane glycoprotein 2 OS=Rattus norvegicus GN=Lamp2 PE=1 SV=1 - [F1LLX8_RAT]	Lamp2	1.99242e+07	2.06052e+07	1.94806e+07	1.31466e+07	1.28281e+07	9.72087e+06	2	1	2	1	1	1	45127.1	YES	NO	not determined	not calculated	2268	617	autophagy, lysosome, protein transport, Danon disease	NO
D3ZUP5	Protein Brk1 OS=Rattus norvegicus GN=Brk1 PE=1 SV=1 - [D3ZUP5_RAT]	Brk1	1.92742e+08	2.01411e+08	2.71622e+08	1.31437e+07	2.75593e+07	1.44064e+07	27	25	25	3	1	4	8755.46	no	NO	not determined	not calculated	609	618	UD, cytoskeleton regulator, actin filament, WAVE complex (BDNF-TrkB signaling)	NO
M0RAP5	Protein Sbf1 OS=Rattus norvegicus GN=Sbf1 PE=1 SV=1 - [M0RAP5_RAT]	Sbf1	4.00984e+07	5.40342e+07	4.59126e+07	1.30846e+07	1.46425e+07	1.04908e+07	64	63	65	29	26	17	211274	no	NO	not determined	not calculated	1621	619	small GTPases-related, accessory, GEF for rab28	NO
P97846	Contactin-associated protein 1 OS=Rattus norvegicus GN=Cntnap1 PE=1 SV=1 - [CNTP1_RAT]	Cntnap1	1.10494e+08	1.25214e+08	1.15636e+08	1.30799e+07	1.0912e+07	5.73815e+06	69	77	55	14	10	9	155769	YES	YES	not determined	not calculated	877	620	UD, adhesion, a.k.a. neurexin 4 or Caspr1, active zone	YES
O88768	ArfGAP with dual PH domains 1 OS=Rattus norvegicus GN=Adap1 PE=2 SV=1 - [O88768_RAT]	Adap1	5.95721e+07	7.00997e+07	7.90191e+07	1.3079e+07	9.70351e+06	7.18307e+06	35	32	33	10	7	4	43398.8	phosphoinositol binding (PH domain)	NO	not determined	not calculated	1290	621	small GTPases-related, accessory, arfGAP, PIP3 binding, phosphoinositide signal transduction, phosphorylated by PKA and PKC	NO
P62902	60S ribosomal protein L31 OS=Rattus norvegicus GN=Rpl31 PE=2 SV=1 - [RL31_RAT]	Rpl31	3.64312e+07	3.0236e+07	2.74821e+07	1.27233e+07	1.72319e+07	1.30965e+07	9	9	9	3	3	4	14453.9	no	NO	not determined	not calculated	1684	622	UD, ribosome, RNA processing and translation-related	YES
Q5U362	Annexin OS=Rattus norvegicus GN=Anxa4 PE=1 SV=1 - [Q5U362_RAT]	Anxa4	1.04202e+07	1.13471e+07	1.12993e+07	1.27194e+07	8.44579e+06	5.67799e+06	8	10	8	6	3	5	35871.1	phosphoinositol binding	NO	not determined	not calculated	2881	623	UD, trafficking (others), rmembrane fusion, exocytosis, calcium-dependent phospholopid binding, strongly reduced the mobility of transmembrane and plasma membrane associated proteins	NO
Q5XI78	2-oxoglutarate dehydrogenase, mitochondrial OS=Rattus norvegicus GN=Ogdh PE=1 SV=1 - [ODO1_RAT]	Ogdh	4.93367e+08	5.09225e+08	4.89526e+08	1.25807e+07	1.02435e+07	1.41078e+07	225	209	209	11	9	10	116221	no	NO	not determined	not calculated	327	624	metabolic enzyme, cellular energy, generate succinyl-CoA, mitochondrial, tricarboxylic acid cycle, PTM, succination, stimulated by calcium, cortex and hippocampal development	NO
P23978	Sodium- and chloride-dependent GABA transporter 1 OS=Rattus norvegicus GN=Slc6a1 PE=1 SV=1 - [SC6A1_RAT]	Slc6a1	4.3463e+08	4.23673e+08	4.29058e+08	1.25523e+07	5.1556e+06	1.66138e+07	48	65	47	3	3	4	66957.1	YES	NO	not determined	not calculated	355	625	transporter/channel, GABA reuptake into presynaptic terminals, myoclonic-atomic epilepsy disease	YES	marked as post- and presynaptic
Q76KC5	Phosphodiesterase OS=Rattus norvegicus GN=Pde8b PE=2 SV=1 - [Q76KC5_RAT]	Pde8b	0	0	3.86758e+06	1.24858e+07	1.22694e+07	1.06767e+07	0	0	3	2	2	2	86146.1	no	NO	not determined	not calculated	4141	626	metabolic enzyme, cyclic nucleotides, cAMP hydrolyzation into AMP, striatal degeneration autosomal dominant 1	NO
Q4FZT9	26S proteasome non-ATPase regulatory subunit 2 OS=Rattus norvegicus GN=Psmd2 PE=1 SV=1 - [PSMD2_RAT]	Psmd2	3.47541e+07	3.70743e+07	3.33585e+07	1.24842e+07	1.15256e+07	1.52603e+07	27	25	29	13	18	15	100124	no	YES	not determined	not calculated	1736	627	proteasome	NO
P01015	Angiotensinogen OS=Rattus norvegicus GN=Agt PE=1 SV=1 - [ANGT_RAT]	Agt	0	0	0	1.23333e+07	9.55569e+06	9.77626e+06	0	0	0	10	7	6	51948.9	no	NO	not determined	not calculated	4142	628	signal transduction, cell surface, secreted, angiotensinergic synapse brain regional?	NO
G3V914	Glutamate receptor 2 OS=Rattus norvegicus GN=Gria2 PE=3 SV=2 - [G3V914_RAT]	Gria2	3.96346e+08	3.61852e+08	4.13926e+08	1.22838e+07	1.19636e+07	2.40008e+07	125	122	104	14	12	12	98781.3	YES	NO	not determined	not calculated	382	629	signal transduction, receptor, postsynaptic, presynaptic	YES	marked as post- and presynaptic
D3ZPL5	Uncharacterized protein OS=Rattus norvegicus PE=4 SV=2 - [D3ZPL5_RAT]		7.79841e+07	2.17415e+08	6.30917e+07	1.22198e+07	8.782e+06	1.83989e+07	13	19	12	7	4	8	30544.3	no	NO	not determined	not calculated	1088	630	UD, ribosome, RNA processing and translation-related	NO
Q9R066	Coxsackievirus and adenovirus receptor homolog OS=Rattus norvegicus GN=Cxadr PE=1 SV=2 - [CXAR_RAT]	Cxadr	1.3211e+07	1.09836e+07	1.56084e+07	12199984	0	1.00794e+07	14	10	10	2	0	1	39923.2	YES	NO	not determined	not calculated	2636	631	UD, adhesion, tight junction integrity	NO
P23358	60S ribosomal protein L12 OS=Rattus norvegicus GN=Rpl12 PE=2 SV=1 - [RL12_RAT]	Rpl12	2.59561e+07	3.88365e+07	2.63432e+07	1.21979e+07	8.86159e+06	6.03183e+06	10	16	17	4	6	4	17834.6	no	YES	not determined	not calculated	1998	632	ribosome, RNA processing and translation-related	YES	marked as post- and presynaptic
F1LST2	Rho GTPase-activating protein 44 OS=Rattus norvegicus GN=Arhgap44 PE=1 SV=2 - [F1LST2_RAT]	Arhgap44	3.16491e+07	4.31737e+07	3.79249e+07	1.21246e+07	6.00988e+06	1.08494e+07	21	26	23	2	5	1	89058.3	phospholipid binding?	NO	not determined	not calculated	1822	633	small GTPases-related, accessory, activate rac1 and cdc42, active zone, detected at high levels in hippocampal CA1 (at protein level)	YES	marked as post- and presynaptic
G3V881	Leucine rich repeat neuronal 6A, isoform CRA_a OS=Rattus norvegicus GN=Lingo1 PE=1 SV=1 - [G3V881_RAT]	Lingo1	6.63575e+07	8.34296e+07	6.42514e+07	1.21023e+07	3.03754e+06	9.02689e+06	32	37	36	7	2	9	69787.3	YES	NO	not determined	not calculated	1214	634	UD, signal transduction, axogenesis, Nogo receptor signaling complex	NO
Q00981	Ubiquitin carboxyl-terminal hydrolase isozyme L1 OS=Rattus norvegicus GN=Uchl1 PE=1 SV=2 - [UCHL1_RAT]	Uchl1	1.32647e+09	1.53688e+09	1.50858e+09	1.20918e+07	1.26013e+07	1.92201e+07	95	79	74	12	10	11	24822.4	farnesyl	NO	not determined	not calculated	133	635	PTM, ubiquitin precursor processing, protease, lysosome, Parkinson's disease 5, spastic paraplegia autosomal recessive 79	NO
D3ZLA3	Copine 3 protein OS=Rattus norvegicus GN=Cpne3 PE=1 SV=1 - [D3ZLA3_RAT]	Cpne3	0	0	0	1.20551e+07	8.24079e+06	1.66121e+07	0	0	0	5	6	7	59648	calcium-dependent phospholipid binding	NO	not determined	not calculated	4143	636	unknown, signaling? Membrane trafficking? calcium-mediated membrane/cytosol interface processes	NO
P33124	Long-chain-fatty-acid--CoA ligase 6 OS=Rattus norvegicus GN=Acsl6 PE=1 SV=1 - [ACSL6_RAT]	Acsl6	9.25555e+07	8.68086e+07	8.05543e+07	1.20484e+07	1.17109e+07	1.23097e+07	55	53	53	12	12	16	80943.7	YES	NO	not determined	not calculated	983	637	metabolic enzyme, lipids, fatty acid biosynthesis in the brain	NO
G3V9L7	Protein Gdpd5 OS=Rattus norvegicus GN=Gdpd5 PE=4 SV=2 - [G3V9L7_RAT]	Gdpd5	0	0	0	1.20231e+07	1.27324e+07	7.67896e+06	0	0	0	7	7	6	69312.3	YES	NO	not determined	not calculated	4144	638	metabolic enzyme, lipids (not only phosphoinositides), cerebral cortex neuron differentiation	NO
B1H267	Sorting nexin-5 OS=Rattus norvegicus GN=Snx5 PE=1 SV=1 - [SNX5_RAT]	Snx5	1.85535e+07	1.49639e+07	1.20648e+07	1.20213e+07	1.51747e+07	1.01697e+07	8	10	12	7	2	10	46764.1	phosphoinositol binding	YES	not determined	not calculated	2344	639	trafficking (others), SNX-BAR complex, endocytosis, membrane ruffle macropinosome, interact with membrane PIP(3) and PIP2(3,4)	NO
P50878	60S ribosomal protein L4 OS=Rattus norvegicus GN=Rpl4 PE=1 SV=3 - [RL4_RAT]	Rpl4	4.04528e+07	4.0292e+07	3.37879e+07	1.19877e+07	1.19401e+07	1.27122e+07	26	26	29	12	10	9	47227	no	NO	not determined	not calculated	1614	640	UD, ribosome, RNA processing and translation-related	YES	marked as post- and presynaptic
B5DFJ0	Protein Slc7a4 OS=Rattus norvegicus GN=Slc7a4 PE=2 SV=1 - [B5DFJ0_RAT]	Slc7a4	0	3.81248e+06	4.27131e+06	1.19847e+07	0	8.59418e+06	0	1	2	2	0	2	68335	YES	NO	not determined	not calculated	4145	641	UD, transporter/channel, cationic amino acids (arginine, lysine and ornithine), nitric oxide metabolism?	NO
D3ZAA9	Membrane protein, palmitoylated 2 (MAGUK p55 subfamily member 2), isoform CRA_a OS=Rattus norvegicus GN=Mpp2 PE=1 SV=2 - [D3ZAA9_RAT]	Mpp2	1.29623e+08	1.35941e+08	1.35844e+08	1.19582e+07	2.14464e+07	1.83244e+07	64	64	65	17	15	18	61526.8	YES	NO	not determined	not calculated	795	642	adapter/scaffold, interact with lin7a, guanylate kinase activity, SH3 domain, mainly post synaptic	YES	marked as postsynaptic
D4A8L9	Protein Btbd17 OS=Rattus norvegicus GN=Btbd17 PE=4 SV=1 - [D4A8L9_RAT]	Btbd17	2.767e+07	2.68528e+07	2.7314e+07	1.19223e+07	1.17668e+07	5.92929e+06	16	12	14	2	2	5	55372	no	NO	not determined	not calculated	1934	643	UD, unkown function, lectin, secreted	NO
D3ZA84	Protein Tln2 OS=Rattus norvegicus GN=Tln2 PE=1 SV=3 - [D3ZA84_RAT]	Tln2	6.31762e+07	5.01043e+07	5.7688e+07	1.19187e+07	0	1.21326e+07	134	125	107	2	0	2	271514	no	NO	not determined	not calculated	1242	644	UD, adapter/scaffold, interact with actin, integrin, and PIP5Kg, may coordinate PIP2 synthesis, actin dynamics and clathrin-mediated endocytosis in the presynaptic compartment	NO
P24049	60S ribosomal protein L17 OS=Rattus norvegicus GN=Rpl17 PE=2 SV=3 - [RL17_RAT]	Rpl17	1.10019e+07	5.28314e+06	9.15081e+06	1.19187e+07	5.44666e+06	1.21326e+07	6	3	5	2	4	2	21383.4	no	NO	not determined	not calculated	2830	645	UD, ribosome, RNA processing and translation-related	YES	marked as post- and presynaptic
Q0ZCA7	C-type lectin domain family 2 member L OS=Rattus norvegicus GN=Clec2l PE=1 SV=2 - [CLC2L_RAT]	Clec2l	2.28789e+07	1.18533e+07	1.01932e+07	1.18905e+07	3.47808e+07	1.51819e+07	9	9	7	11	5	11	23607.8	YES	NO	not determined	not calculated	2119	646	unknown, bind to carbohydrates upon calcium binding (hence the name C-type)	NO
Q78PB6	Nuclear distribution protein nudE-like 1 OS=Rattus norvegicus GN=Ndel1 PE=1 SV=1 - [NDEL1_RAT]	Ndel1	5.86305e+06	8.11314e+06	5.73121e+06	1.18886e+07	1.4621e+07	0	10	11	8	1	1	0	38342.4	palmitoylated	NO	not determined	not calculated	3405	647	cytoskeleton regulator, tubulin, microtubules organization during neurite outgrowth	NO
Q4KM74	Vesicle-trafficking protein SEC22b OS=Rattus norvegicus GN=Sec22b PE=1 SV=3 - [SC22B_RAT]	Sec22b	6.25562e+07	6.31172e+07	5.42194e+07	1.18749e+07	1.07585e+07	1.02291e+07	20	23	23	11	11	8	24724.8	YES	YES	not determined	not calculated	1251	648	trafficking (others), membrane fusion, SNARE binding, golgi/ER transport	YES	marked as SV
F1LMZ8	26S proteasome non-ATPase regulatory subunit 11 OS=Rattus norvegicus GN=Psmd11 PE=1 SV=2 - [PSD11_RAT]	Psmd11	2.60673e+07	2.76017e+07	2.67308e+07	1.18748e+07	9.56412e+06	1.1206e+07	14	15	19	8	7	3	47434	no	YES	not determined	not calculated	1993	649	proteasome	NO
A0A0G2K3Z9	Uncharacterized protein OS=Rattus norvegicus PE=4 SV=1 - [A0A0G2K3Z9_RAT]		3.08313e+08	2.87695e+08	2.92598e+08	1.18355e+07	1.39903e+07	8.35366e+06	57	65	58	10	11	14	22150.4	no	NO	not determined	not calculated	444	650	unknown	NO
G3V7M5	Choline-phosphate cytidylyltransferase B OS=Rattus norvegicus GN=Pcyt1b PE=4 SV=1 - [G3V7M5_RAT]	Pcyt1b	0	0	0	1.18142e+07	1.46836e+07	1.42592e+07	0	0	0	6	6	9	39902	no	NO	not determined	not calculated	4146	651	UD, metabolic enzyme, lipids, phospholipid biosynthesis, control phosphatidylcholine synthesis	NO
F1LNK0	Microtubule-associated protein OS=Rattus norvegicus GN=Map2 PE=1 SV=3 - [F1LNK0_RAT]	Map2	1.60366e+08	1.24795e+08	1.54531e+08	1.1759e+07	4.5581e+07	3.28089e+07	180	180	182	23	23	21	210581	no	NO	not determined	not calculated	698	652	cytoskeleton regulator, tubulin, stabilize microtubules against depolymerization	NO
P97570	85/88 kDa calcium-independent phospholipase A2 OS=Rattus norvegicus GN=Pla2g6 PE=1 SV=2 - [PLPL9_RAT]	Pla2g6	6.30223e+06	7.65634e+06	2.68896e+06	1.17574e+07	4.73273e+06	1.08397e+07	4	3	1	2	5	2	89498.2	no	NO	not determined	not calculated	3343	653	metabolic enzyme, lipids, phosphatidylcholine catabolism, calmodulin binding, calcium-independent, nitric oxide induced arachidonic acid, prostaglandin and leukotriene production, negative regulation of glutamatergic neurotransmission, neurodegeneration with brain iron accumulation 2A and 2B, Parkinson's disease 14	NO
B0BNM0	Protein Tmem222 OS=Rattus norvegicus GN=Tmem222 PE=1 SV=1 - [B0BNM0_RAT]	Tmem222	1.15108e+07	0	0	1.1753e+07	7.00489e+06	0	4	0	0	1	1	0	23266.4	YES	NO	not determined	not calculated	2791	654	unknown	NO
F1M111	Protein Myo5c OS=Rattus norvegicus GN=Myo5c PE=4 SV=2 - [F1M111_RAT]	Myo5c	3.51955e+07	3.56367e+07	3.88112e+07	1.16914e+07	7.77063e+06	8.38626e+06	10	11	9	4	1	2	202179	no	NO	not determined	not calculated	1721	655	cytoskeleton, actin-based cytoskeletal motor	NO
P85972	Vinculin OS=Rattus norvegicus GN=Vcl PE=1 SV=1 - [VINC_RAT]	Vcl	3.83536e+07	2.75951e+07	3.90416e+07	1.16642e+07	0	2.96795e+06	47	42	37	4	0	2	116542	myristoylated	NO	not determined	not calculated	1644	656	adhesion	NO
A0A0G2JY22	Protein Dip2b OS=Rattus norvegicus GN=Dip2b PE=1 SV=1 - [A0A0G2JY22_RAT]	Dip2b	4.32379e+07	5.11338e+07	3.45743e+07	1.16431e+07	1.38494e+07	1.12175e+07	36	41	40	24	25	21	170812	no	NO	not determined	not calculated	1559	657	unknown, PTM methylation?	NO
Q91XJ1	Beclin-1 OS=Rattus norvegicus GN=Becn1 PE=1 SV=1 - [BECN1_RAT]	Becn1	4.93633e+06	5.43916e+06	8.66215e+06	1.16244e+07	7.71091e+06	9.61415e+06	6	7	10	5	5	11	51524.2	no	NO	not determined	not calculated	3530	658	autophagy, PI3K core complex, brain-specific reduction of expression in postmortem hippocampus of schizophrenia and Alzheimer's disease patients	NO
D4AAE9	Protein Cisd2 OS=Rattus norvegicus GN=Cisd2 PE=1 SV=1 - [D4AAE9_RAT]	Cisd2	4.42766e+07	3.9277e+07	3.20688e+07	1.16223e+07	1.83551e+07	1.54645e+07	14	13	8	3	3	4	15283.4	YES	NO	not determined	not calculated	1538	659	UD, autophagy regulator, antagonize beclin-1 mediated signaling, may localize to both reticulum and mitochondria outer membrane, Wolfram syndrome 2 disease	NO
P62083	40S ribosomal protein S7 OS=Rattus norvegicus GN=Rps7 PE=1 SV=1 - [RS7_RAT]	Rps7	3.08301e+07	2.20317e+07	3.82477e+07	1.1601e+07	3.5652e+06	8.62576e+06	5	7	8	1	4	5	22113.3	no	NO	not determined	not calculated	1844	660	UD, ribosome, RNA processing and translation-related	YES	marked as postsynaptic		ribosomal related, based only on MS analysis of PSD fraction
Q8K4Y5	Leucine-rich glioma-inactivated protein 1 OS=Rattus norvegicus GN=Lgi1 PE=1 SV=1 - [LGI1_RAT]	Lgi1	1.00383e+08	1.16458e+08	1.0995e+08	1.1599e+07	4683058	1.33015e+07	47	46	47	2	1	3	63687.4	no	NO	not determined	not calculated	926	661	signaling, positive regulation of synaptic transmission through KCN complex regulation, interact with ADAM22, regional, high levels found in hippocampus, thalamic nuclei, neocortex, and molecular and granule cell layers of the cerebellum, epilepsy familial temporal lobe 1 disease	YES	marked as postsynaptic and cleft
P54921	Alpha-soluble NSF attachment protein OS=Rattus norvegicus GN=Napa PE=1 SV=2 - [SNAA_RAT]	Napa	1.67258e+08	3.32284e+08	4.25541e+08	1.15872e+07	3.27559e+07	1.8748e+06	71	58	63	5	5	2	33171.2	no	NO	not determined	not calculated	680	662	trafficking (others), vesicular transport between ER and golgi, SNAREs binding, active zone	YES	marked as post- and presynaptic
D3ZES7	Protein Plxna4 OS=Rattus norvegicus GN=Plxna4 PE=4 SV=1 - [D3ZES7_RAT]	Plxna4	7.46474e+07	7.7863e+07	6.81579e+07	1.14759e+07	7.97532e+06	1.27825e+07	73	89	85	22	18	25	212474	YES	NO	not determined	not calculated	1108	663	UD, signal transduction, co-receptor of SEMA3A, axon guidance	YES
A0A0G2K613	Uncharacterized protein OS=Rattus norvegicus PE=4 SV=1 - [A0A0G2K613_RAT]		3.63906e+08	4.63637e+08	1.51662e+08	1.14565e+07	8.23253e+06	2.01019e+07	15	10	10	2	6	6	19816.3	no	NO	not determined	not calculated	402	664	unknown, calmodulin binding?	NO
D4A1H7	Protein Mul1 OS=Rattus norvegicus GN=Mul1 PE=4 SV=1 - [D4A1H7_RAT]	Mul1	1.85166e+07	1.99594e+06	0	1.145e+07	1.26178e+07	1.65499e+06	1	2	0	7	3	10	39755.5	YES	NO	not determined	not calculated	2346	665	UD, PTM, SUMOylation and ubiquitination, a.k.a. MAPL (mitochondrial anchored protein ligase)	NO
M0RDX2	Amyloid-like protein 2 OS=Rattus norvegicus GN=Aplp2 PE=1 SV=2 - [M0RDX2_RAT]	Aplp2	5.66561e+07	2.2216e+07	1.27715e+07	1.13745e+07	6.38776e+06	3.61677e+06	15	18	5	10	3	6	81902.4	YES	NO	not determined	not calculated	1327	666	signal transduction, others	NO
Q78P75	Dynein light chain 2, cytoplasmic OS=Rattus norvegicus GN=Dynll2 PE=1 SV=1 - [DYL2_RAT]	Dynll2	3.80214e+08	5.49455e+08	6.48097e+08	1.13447e+07	4.88554e+06	1.21451e+07	45	47	37	3	1	3	10343.1	no	YES	not determined	not calculated	389	667	cytoskeleton, motors, intracellular retrograde motility of vesicles	YES	marked as postsynaptic		but evidence for interaction with Bassoon
D3ZLL8	Protein LOC100909878 OS=Rattus norvegicus GN=LOC691716 PE=3 SV=1 - [D3ZLL8_RAT]	LOC691716	3.76989e+07	2.64596e+07	2.35975e+07	1.13424e+07	1.29373e+07	7.74584e+06	8	6	6	5	5	6	14844.9	no	NO	not determined	not calculated	1659	668	UD, ribosome, RNA processing and translation-related	NO
P04636	Malate dehydrogenase, mitochondrial OS=Rattus norvegicus GN=Mdh2 PE=1 SV=2 - [MDHM_RAT]	Mdh2	6.16643e+09	6.78641e+09	7.2743e+09	1.13107e+07	4.65438e+06	2.05351e+07	378	397	385	3	1	4	35660.8	no	NO	not determined	not calculated	16	669	metabolic enzyme, cellular energy, neoglucogenesis, produce NADH, epileptic encephalopathy early infantile 51 disease	NO
P62198	26S protease regulatory subunit 8 OS=Rattus norvegicus GN=Psmc5 PE=1 SV=1 - [PRS8_RAT]	Psmc5	2.5464e+07	4.72576e+07	4.21444e+07	1.12655e+07	1.08112e+07	2.46358e+07	19	20	18	4	1	6	45597.1	no	YES	not determined	not calculated	2013	670	proteasome	NO
D4A435	Protein Icam5 OS=Rattus norvegicus GN=Icam5 PE=4 SV=1 - [D4A435_RAT]	Icam5	2.73619e+08	2.32247e+08	2.63016e+08	1.12258e+07	1.38891e+07	8.25838e+06	67	68	72	12	12	9	96843.7	YES	NO	not determined	not calculated	486	671	adhesion	NO
Q6AY17	Protein ABHD17B OS=Rattus norvegicus GN=Abhd17b PE=1 SV=1 - [AB17B_RAT]	Abhd17b	1.02253e+07	9.04674e+06	4.92344e+07	1.11727e+07	9.45525e+06	6.07964e+06	8	5	5	6	8	2	32179.8	no	NO	not determined	not calculated	2893	672	PTM, depalmitoylation	YES	marked as postsynaptic
D3ZEK2	Uncharacterized protein OS=Rattus norvegicus PE=1 SV=1 - [D3ZEK2_RAT]		0	8.53514e+06	1.12279e+06	1.11625e+07	0	0	1	2	4	1	0	0	18499.1	no	NO	not determined	not calculated	4147	673	UD, ribosome, RNA processing and translation-related	NO
A0JN29	Limb and neural patterns OS=Rattus norvegicus GN=Lnp PE=1 SV=1 - [A0JN29_RAT]	Lnp	1.11555e+07	2.96364e+07	2.43257e+07	1.11311e+07	8.55064e+06	8.92308e+06	2	6	9	6	4	4	42143	YES	NO	not determined	not calculated	2816	674	trafficking (others), ER membrane-shaping protein	NO
B0BN81	40S ribosomal protein S5 OS=Rattus norvegicus GN=Rps5 PE=1 SV=1 - [B0BN81_RAT]	Rps5	8.26049e+06	2.14613e+07	8.62982e+06	1.1119e+07	7.37433e+06	7.88756e+06	8	6	4	6	4	6	22892.1	no	NO	not determined	not calculated	3098	675	ribosome, RNA processing and translation-related	YES	marked as post- and presynaptic
B0BN93	26S proteasome non-ATPase regulatory subunit 13 OS=Rattus norvegicus GN=Psmd13 PE=1 SV=1 - [PSD13_RAT]	Psmd13	3.63271e+07	3.94133e+07	3.7773e+07	1.11146e+07	5.16336e+06	1.22683e+07	19	16	15	12	5	10	42790.2	no	NO	not determined	not calculated	1688	676	UD, proteasome	NO
F1LMQ3	Protein Psmd8 OS=Rattus norvegicus GN=Psmd8 PE=1 SV=1 - [F1LMQ3_RAT]	Psmd8	9.55284e+06	1.45665e+07	2.0373e+07	1.10276e+07	8.98174e+06	8.33968e+06	2	6	10	4	3	2	39851.9	no	NO	not determined	not calculated	2958	677	UD, proteasome	NO
A0A0G2K9Q7	Protein Map1lc3b2 OS=Rattus norvegicus GN=Map1lc3b2 PE=3 SV=1 - [A0A0G2K9Q7_RAT]	Map1lc3b2	9.57362e+07	9.71523e+07	7.59658e+07	1.09297e+07	9.57291e+06	1.12398e+07	23	19	17	6	6	4	14517.6	phosphatidyletanolamine lipidation	NO	not determined	not calculated	958	678	UD, autophagy	NO
P08009	Glutathione S-transferase Yb-3 OS=Rattus norvegicus GN=Gstm3 PE=1 SV=2 - [GSTM4_RAT]	Gstm3	2.9159e+08	3.15715e+08	3.06911e+08	1.09125e+07	0	6.81389e+06	61	57	55	3	0	1	25664	no	NO	not determined	not calculated	468	679	UD, PTM, conjugation of glutathione, steroid hormone	NO
G3V6E1	Protein Myh1 OS=Rattus norvegicus GN=Myh2 PE=1 SV=3 - [G3V6E1_RAT]	Myh2	0	0	0	1.08594e+07	7.17307e+06	0	0	0	0	1	1	1	219440	no	NO	not determined	not calculated	4148	680	cytoskeleton, actin-based cytoskeletal motor, a.k.a. myosin II, compensatory endocytosis regulation, Myopathy proximal and ophthalmoplegia disease	NO
F1M836	MAP/microtubule affinity-regulating kinase 3 OS=Rattus norvegicus GN=Mark3 PE=4 SV=1 - [F1M836_RAT]	Mark3	2.72157e+07	2.74643e+07	2.62477e+07	1.08524e+07	1.93718e+07	1.49755e+07	18	15	18	6	17	14	89034.4	no	NO	not determined	not calculated	1952	681	UD, signaling, kinase, cytoskeleton regulator, tubulin, microtubules, phosphorylate tau, map2, map4, regulate also the localization of deacetylases (HDACs export from nucleus)	NO
P20156	Neurosecretory protein VGF OS=Rattus norvegicus GN=Vgf PE=1 SV=3 - [VGF_RAT]	Vgf	1.80557e+07	2.94375e+07	2.98473e+07	1.08318e+07	2.78699e+06	6.35759e+06	9	12	12	4	2	2	68137.8	no	NO	not determined	not calculated	2366	682	UD, cell surface, a.k.a. NERP peptide, regulation of cell-cell interaction during synaptogenesis	YES
Q6QI16	LRRGT00192 OS=Rattus norvegicus GN=RGD1304704 PE=2 SV=1 - [Q6QI16_RAT]	RGD1304704	1.32305e+07	1.94158e+07	1.26034e+07	1.08117e+07	3.86084e+06	1.47862e+07	6	10	5	7	5	7	28152.7	?	NO	not determined	not calculated	2634	683	UD, unknown	NO
P62856	40S ribosomal protein S26 OS=Rattus norvegicus GN=Rps26 PE=3 SV=3 - [RS26_RAT]	Rps26	4.24917e+07	39643406	38654341	1.08059e+07	1.99074e+07	0	1	2	2	3	2	0	13007.1	no	NO	not determined	not calculated	1573	684	UD, ribosome, RNA processing and translation-related	YES	marked as post- and presynaptic
D3ZP60	Protein Vwa5b1 OS=Rattus norvegicus GN=Vwa5b1 PE=4 SV=1 - [D3ZP60_RAT]	Vwa5b1	0	0	0	1.07795e+07	1.41392e+07	1.12713e+07	3	0	0	17	13	15	134653	no	NO	not determined	not calculated	4149	685	unknown, secreted (signal peptide), adhesion?	NO
Q8R491	EH domain-containing protein 3 OS=Rattus norvegicus GN=Ehd3 PE=1 SV=2 - [EHD3_RAT]	Ehd3	1.11023e+08	1.15564e+08	1.09036e+08	1.07698e+07	7.43791e+06	5.28948e+06	55	63	57	6	5	6	60752.7	no	NO	not determined	not calculated	872	686	endocytosis-related, endosomal recycling	NO
Q66HJ7	Receptor-type tyrosine-protein phosphatase OS=Rattus norvegicus GN=Ptpra PE=1 SV=1 - [Q66HJ7_RAT]	Ptpra	3.23333e+07	3.65632e+07	3.09888e+07	1.07682e+07	2.8952e+06	2.19116e+06	19	17	15	2	1	2	90141.2	YES	NO	not determined	not calculated	1796	687	UD, signaling of transmembrane receptor, accessory, phosphatase	YES
P27139	Carbonic anhydrase 2 OS=Rattus norvegicus GN=Ca2 PE=1 SV=2 - [CAH2_RAT]	Ca2	1.48888e+08	1.69127e+08	1.73952e+08	1.07353e+07	6.47121e+06	1.5879e+07	37	23	21	6	3	1	29095.6	no	NO	not determined	not calculated	728	688	metabolic enzyme, bicarbonate, extra and intracellular pH regulation	NO
B0LPN4	Ryanodine receptor 2 OS=Rattus norvegicus GN=Ryr2 PE=1 SV=2 - [RYR2_RAT]	Ryr2	1.75472e+07	1.71315e+07	1.58716e+07	1.07235e+07	8.82462e+06	8.41215e+06	43	38	27	29	16	18	560081	YES	NO	not determined	not calculated	2388	689	transporter/channel, sarcoplasmic calcium	NO
Q9JMB3	Erythrocyte protein band 4.1-like 3, isoform CRA_d OS=Rattus norvegicus GN=Epb41l3 PE=2 SV=1 - [Q9JMB3_RAT]	Epb41l3	9.72631e+07	2.73146e+08	2.7974e+08	1.07115e+07	1.45392e+07	1.92108e+07	42	124	125	8	12	18	107022	no	NO	not determined	not calculated	945	690	cytoskeleton, structural component	NO
F1LMK2	Protein Trim41 OS=Rattus norvegicus GN=Trim41 PE=1 SV=1 - [F1LMK2_RAT]	Trim41	1.22899e+07	2.38009e+07	1.96195e+07	1.06728e+07	0	0	4	2	3	2	0	0	71556.8	no	NO	not determined	not calculated	2724	691	UD, PTM, ubiquitination, involved in the degradation of PKC	NO
P23640	Ras-related protein Rab-27A OS=Rattus norvegicus GN=Rab27a PE=1 SV=1 - [RB27A_RAT]	Rab27a	0	2.91374e+06	4.28623e+06	1.06405e+07	0	2.93582e+06	1	4	4	4	0	2	25052.3	geranylgeranyl	NO	not determined	not calculated	4150	692	small GTPases-related, Rabs, exocytic vesicles, granules, high level in eye, low in other parts of the brain	NO
F1LPP0	Amphiphysin OS=Rattus norvegicus GN=Amph PE=1 SV=3 - [F1LPP0_RAT]	Amph	4.32125e+08	3.76714e+08	4.50276e+08	1.06217e+07	9.43577e+06	9.98706e+06	118	116	113	4	3	10	74558.9	no	NO	not determined	not calculated	359	693	endocytosis-related, AP2 accessory	YES	marked as SV
F1LRL9	Microtubule-associated protein 1B OS=Rattus norvegicus GN=Map1b PE=1 SV=1 - [F1LRL9_RAT]	Map1b	2.52309e+08	2.72312e+08	2.89026e+08	1.05709e+07	1.59859e+07	1.80324e+07	202	218	189	19	28	15	269477	no	NO	not determined	not calculated	513	694	microtubule associated protein, cytoskeleton	NO
A0A0A0MXY3	Casein kinase I isoform gamma-3 OS=Rattus norvegicus GN=Csnk1g3 PE=1 SV=2 - [A0A0A0MXY3_RAT]	Csnk1g3	1.14771e+07	8.10545e+06	6.87451e+06	1.05468e+07	8.15951e+06	0	5	3	3	4	2	0	51277	no	NO	not determined	not calculated	2792	695	signaling, kinase, wnt signaling, may regulate glutamate-mediated fast neurotransmission	NO
M0RAS4	Protein Igsf21 OS=Rattus norvegicus GN=Igsf21 PE=4 SV=2 - [M0RAS4_RAT]	Igsf21	3.31385e+07	3.71649e+07	5.3002e+07	1.05065e+07	4.61897e+06	0	10	11	15	2	2	0	40545.7	no	NO	not determined	not calculated	1775	696	UD, cell surface	NO
Q6PST4	Atlastin-1 OS=Rattus norvegicus GN=Atl1 PE=1 SV=1 - [ATLA1_RAT]	Atl1	9.51906e+07	9.90575e+07	8.01864e+07	1.05037e+07	1.86057e+07	1.54419e+07	44	49	50	13	11	9	63335.3	YES	NO	not determined	not calculated	961	697	UD, trafficking (others), GTPase activity, tether membranes, reticulum organization, spastic paraplegia autosomal dominant 3, neuropathy hereditary sensory 1D disease	NO
O55215	Ribosomal protein S2 OS=Rattus norvegicus GN=Rps2-ps6 PE=2 SV=1 - [O55215_RAT]	Rps2-ps6	5.27954e+07	5.52589e+07	4.05186e+07	1.04662e+07	1.15686e+07	8.66235e+06	20	16	17	12	6	9	28571.2	no	NO	not determined	not calculated	1387	698	UD, ribosome, RNA processing and translation-related	NO
Q5XIK2	Thioredoxin-related transmembrane protein 2 OS=Rattus norvegicus GN=Tmx2 PE=2 SV=1 - [TMX2_RAT]	Tmx2	3.06341e+07	2.0342e+07	3.14132e+07	1.04255e+07	2.00812e+07	8.95116e+06	10	9	9	4	4	2	33843.6	YES	NO	not determined	not calculated	1847	699	metabolic enzyme, oxidoreductase, antioxidant activity, signaling	NO
M0RC17	Protein Chl1 OS=Rattus norvegicus GN=Chl1 PE=1 SV=2 - [M0RC17_RAT]	Chl1	1.39545e+07	1.92567e+07	1.55523e+07	1.03957e+07	5.63892e+06	8.00541e+06	17	10	18	3	1	3	135525	YES	NO	not determined	not calculated	2588	700	UD, adhesion, neurite outgrowth in cerebellar and hippocampal neurons, synaptic plasticity	NO
Q4V8H5	Aspartyl aminopeptidase OS=Rattus norvegicus GN=Dnpep PE=1 SV=1 - [Q4V8H5_RAT]	Dnpep	6.87792e+07	6.97132e+07	7.21258e+07	1.0388e+07	7.2595e+06	6.93145e+06	28	28	22	4	5	6	52521.9	no	YES	not determined	not calculated	1186	701	UD, PTM, amino pepeptidase, lumen? Release of an N-terminal aspartate or glutamate from a peptide, Zn ion binding	NO
D3Z981	Protein Plxna1 OS=Rattus norvegicus GN=Plxna1 PE=4 SV=3 - [D3Z981_RAT]	Plxna1	5.71139e+07	6.41877e+07	5.78166e+07	1.03733e+07	5.09269e+06	1.27579e+07	71	69	65	17	10	13	213056	YES	NO	not determined	not calculated	1319	702	signal transduction, regulate semaphorin receptor activity, axon guidance	NO
O35832	Cyclin-dependent kinase 18 OS=Rattus norvegicus GN=Cdk18 PE=1 SV=1 - [CKD18_RAT]	Cdk18	1.71991e+08	3.38679e+07	3.05896e+07	1.0335e+07	4.51266e+07	4.32564e+07	20	18	11	5	3	5	51849	no	NO	not determined	not calculated	661	704	unknown signaling, kinase, a.k.a. PCTAIRE3 kinase	NO
G3V6J5	Cyclin-dependent kinase 17 OS=Rattus norvegicus GN=Cdk17 PE=1 SV=1 - [G3V6J5_RAT]	Cdk17	4.69785e+07	2.83779e+07	1.57225e+07	1.0335e+07	4.51266e+07	4.32564e+07	12	17	8	5	3	5	59445.6	no	NO	not determined	not calculated	1491	703	unknown signaling, kinase, a.k.a. PCTAIRE2 kinase	NO
Q03114	Cyclin-dependent-like kinase 5 OS=Rattus norvegicus GN=Cdk5 PE=1 SV=1 - [CDK5_RAT]	Cdk5	3.52753e+07	4.04255e+07	3.91208e+07	1.0335e+07	9.08904e+06	0	14	18	15	5	3	1	33233.2	no	NO	not determined	not calculated	1716	705	signaling, kinase, activated by neuronal p35 or p39, multiple synaptic substrates (e.g. synapsin 1, synaptojanin, dynamin1, rhoA, rac1, tau, cask, munc18,...), regulate multiple neuronal processes including neurotransmission, lissencephaly with cerebellar hypoplasia 7	YES	marked as post- and presynaptic
Q68G39	Cyclin-dependent kinase 16 OS=Rattus norvegicus GN=Cdk16 PE=1 SV=1 - [Q68G39_RAT]	Cdk16	1.00705e+07	2.53418e+07	1.58324e+07	1.0335e+07	1.48871e+07	3.1435e+07	9	9	10	5	2	3	55840.1	no	NO	not determined	not calculated	2907	706	signaling, kinase, a.k.a. PCTAIRE1 kinase, regulate multiple neuronal processes including neurotransmission (GH1 release)	NO
P62271	40S ribosomal protein S18 OS=Rattus norvegicus GN=Rps18 PE=1 SV=3 - [RS18_RAT]	Rps18	1.91146e+07	2.15145e+07	1.70191e+07	1.02697e+07	5.23117e+06	3.25863e+06	14	13	9	5	1	5	17576.8	no	YES	not determined	not calculated	2308	707	UD, ribosome, RNA processing and translation-related	YES	marked as postsynaptic		ribosomal related, based only on MS analysis of PSD fraction
R9PXS2	Inositol polyphosphate 5-phosphatase OCRL-1 OS=Rattus norvegicus GN=Ocrl PE=1 SV=2 - [R9PXS2_RAT]	Ocrl	2.39327e+07	2.86936e+07	1.44375e+07	1.01869e+07	3.52512e+06	5.39259e+06	16	8	14	7	2	6	102613	no	NO	not determined	not calculated	2076	708	UD, metabolic enzyme, phosphoinositides, convert PI(4,5)P2 into PI(4)P, interact with rabs and clathrin heavy chain, Lowe occulocerrebrorenal syndrome disease	NO
P62813	Gamma-aminobutyric acid receptor subunit alpha-1 OS=Rattus norvegicus GN=Gabra1 PE=1 SV=1 - [GBRA1_RAT]	Gabra1	1.51865e+08	1.84868e+08	1.57597e+08	1.01852e+07	0	0	46	48	50	2	0	0	51720.7	YES	NO	not determined	not calculated	716	711	transporter/channel, ligand-gated chloride channel, GABA, epilepsy childhood absence 4, epilepsy idiopathic generalized 13 disease	YES	marked as post- and presynaptic
F1LMU7;F1LNE8	Gamma-aminobutyric acid receptor subunit alpha-2 OS=Rattus norvegicus GN=Gabra2 PE=3 SV=3 - [F1LMU7_RAT]	Gabra2	8.93569e+07	1.24523e+08	9.24183e+07	1.01852e+07	0	0	18	35	17	2	0	0	51149.2	YES	NO	not determined	not calculated	1002	709	signal transduction, GABA receptor, cell surface	YES	marked as post- and presynaptic
F1LNZ5	Gamma-aminobutyric acid receptor subunit alpha-3 OS=Rattus norvegicus GN=Gabra3 PE=1 SV=2 - [F1LNZ5_RAT]	Gabra3	6.81225e+07	7.42317e+07	4.1742e+07	1.01852e+07	0	0	12	19	10	2	0	0	55394.6	YES	NO	not determined	not calculated	1192	710	signal transduction, GABA receptor, cell surface	YES	marked as post- and presynaptic
D3ZAP9	Glycerol-3-phosphate dehydrogenase [NAD(+)] OS=Rattus norvegicus GN=Gpd1l PE=1 SV=1 - [D3ZAP9_RAT]	Gpd1l	9.41784e+07	1.04641e+08	8.93266e+07	1.01609e+07	1.82198e+07	1.49416e+07	29	25	30	6	2	5	38041.9	no	NO	not determined	not calculated	968	712	UD, metabolic enzyme, lipids, NADH, sodium current regulator	NO
G3V6W6	Protein Psmc6 OS=Rattus norvegicus GN=Psmc6 PE=1 SV=1 - [G3V6W6_RAT]	Psmc6	2.914e+07	3.12612e+07	2.9095e+07	1.0099e+07	4.49142e+06	1.02177e+07	30	31	27	10	8	12	45768	no	NO	not determined	not calculated	1893	713	proteasome	NO
Q9Z1E1	Flotillin-1 OS=Rattus norvegicus GN=Flot1 PE=2 SV=2 - [FLOT1_RAT]	Flot1	5.39053e+07	7.39093e+07	6.50073e+07	1.00548e+07	7.34316e+06	1.78389e+06	52	40	45	9	10	4	47469.6	no	YES	not determined	not calculated	1370	714	endocytosis-related, caveolar membranes, active zone	YES	marked as presynaptic active zone
Q8CGU4	Arf-GAP with GTPase, ANK repeat and PH domain-containing protein 2 OS=Rattus norvegicus GN=Agap2 PE=1 SV=1 - [AGAP2_RAT]	Agap2	6.41745e+07	1.62865e+08	4.74867e+07	1.00494e+07	7.79806e+06	1.13654e+06	58	65	53	10	7	1	124361	no	NO	not determined	not calculated	1229	715	small GTPases-related, accessory, arf1 and 5 GAP, activity stimulated by PIP2, brain regional, present in cortex, hippocampus and olfactory bulb but absent in cerebellum	YES	marked as postsynaptic
E9PTX9	Protein Slc12a2 OS=Rattus norvegicus GN=Slc12a2 PE=1 SV=1 - [E9PTX9_RAT]	Slc12a2	5.28571e+07	6.54759e+07	6.91264e+07	1.00231e+07	9.79404e+06	1.06714e+07	30	40	34	7	8	8	130284	YES	NO	not determined	not calculated	1384	716	UD, transporter/channel, basolateral Na-K-Cl symporter, role in the regulation of ionic balance and cell volume	NO
D4A9L5	Band 4.1-like protein 1 OS=Rattus norvegicus GN=Epb41l1 PE=4 SV=2 - [D4A9L5_RAT]	Epb41l1	2.0065e+08	2.04978e+08	2.14757e+08	1.00015e+07	7.92294e+06	8.03688e+06	102	98	123	9	8	10	170964	no	NO	not determined	not calculated	592	717	cytoskeleton, scaffold for cortical actin cytoskeleton, confer stability and plasticity to neuronal membrane via multiple interactions (pectrin-actin-based cytoskeleton, channels and membrane-associated guanylate kinases), mental retardation autosomal dominant 11	NO
Q6PCT3	Tumor protein D54 OS=Rattus norvegicus GN=Tpd52l2 PE=1 SV=1 - [TPD54_RAT]	Tpd52l2	2.812e+07	3.13151e+07	3.43412e+07	9.96978e+06	1.71236e+07	1.0205e+07	18	20	21	5	8	7	23977.1	no	NO	not determined	not calculated	1916	718	UD, unknown, a.k.a. TPD52-like protein, may interact with MAL2	NO
P13221	Aspartate aminotransferase, cytoplasmic OS=Rattus norvegicus GN=Got1 PE=1 SV=3 - [AATC_RAT]	Got1	6.70169e+08	7.89738e+08	7.38173e+08	9.91483e+06	1.14103e+07	5.91615e+06	122	104	113	8	4	3	46399.5	no	NO	not determined	not calculated	255	719	metabolic enzyme, neurotransmitters, biosynthesis of L-glutamate from L-aspartate or L-cysteine	NO
F1M779	Clathrin heavy chain OS=Rattus norvegicus GN=Cltc PE=1 SV=1 - [F1M779_RAT]	Cltc	2.0512e+09	2.07497e+09	2.02762e+09	9.87531e+06	6.14078e+06	1.17748e+07	739	612	609	13	13	13	191438	no	NO	not determined	not calculated	81	720	endocytosis-related	YES	marked as SV
Q6PDV8	Protein LOC100360057 OS=Rattus norvegicus GN=LOC100360057 PE=1 SV=1 - [Q6PDV8_RAT]	LOC100360057	4.25151e+07	3.00623e+07	2.57251e+07	9.85902e+06	0	7.35105e+06	4	11	7	2	0	2	14749.8	no	NO	not determined	not calculated	1572	721	ribosome, RNA processing and translation-related	NO
B0BNJ1	LOC683667 protein OS=Rattus norvegicus GN=Sri PE=1 SV=1 - [B0BNJ1_RAT]	Sri	9.51567e+07	9.13747e+07	8.41837e+07	9.77023e+06	0	0	12	13	14	6	0	0	21610.3	no	NO	not determined	not calculated	962	722	UD, signal transduction, calcium homeostasis, regulate intracellular calcium-release channel, a.k.a. sorcin	NO
A0A0G2JZX5;D3ZV71	Protein Iqsec2 OS=Rattus norvegicus GN=Iqsec2 PE=1 SV=1 - [A0A0G2JZX5_RAT]	Iqsec2	1.67103e+08	1.98672e+08	1.53144e+08	9.75981e+06	9.57978e+06	8.46723e+06	75	72	78	2	3	4	105124	no	NO	not determined	not calculated	681	723	small GTPases-related, accessory, GEF factor of the arf proteins, active zone, mental retardation X-linked 1	YES	marked as post- and presynaptic, actibe zone
F1LPA3	IQ motif and SEC7 domain-containing protein 3 OS=Rattus norvegicus GN=Iqsec3 PE=1 SV=1 - [F1LPA3_RAT]	Iqsec3	8.19706e+07	8.8371e+07	7.4329e+07	9.75981e+06	6.03833e+06	1.01775e+07	31	32	31	2	2	4	128907	no	NO	not determined	not calculated	1056	724	small GTPases-related, accessory, GEF factor of arf1	YES	marked as postsynaptic
Q99M64	Phosphatidylinositol 4-kinase type 2-alpha OS=Rattus norvegicus GN=Pi4k2a PE=1 SV=1 - [P4K2A_RAT]	Pi4k2a	2.04599e+06	7.08538e+06	6761167	9.75888e+06	1.98118e+07	9.67008e+06	2	1	1	5	9	6	54270.7	palmitoylated	YES	not determined	not calculated	3954	725	metabolic enzyme, phosphoinositides, signaling, kinase, convert PI into PI(4)P, found in subdomains of the plasma membrane termed non-caveolar membrane rafts	NO
D3ZWL6	Adenosylhomocysteinase OS=Rattus norvegicus GN=Ahcyl2 PE=1 SV=3 - [D3ZWL6_RAT]	Ahcyl2	8.14319e+08	8.77646e+08	8.273e+08	9.70262e+06	7.10253e+06	3.7128e+07	114	98	112	11	11	33	66774.5	no	NO	not determined	not calculated	211	726	PTM, S-adenosylmethionine	NO
D3ZAN3	Alpha glucosidase 2 alpha neutral subunit (Predicted) OS=Rattus norvegicus GN=Ganab PE=1 SV=1 - [D3ZAN3_RAT]	Ganab	5.40868e+07	8.31985e+07	6.08252e+07	9.70216e+06	7.1613e+06	7.3962e+06	30	34	28	4	5	6	90514.9	no	NO	not determined	not calculated	1368	727	UD, PTM, deglycosylation	NO
D3ZII1	Protein Rftn2 OS=Rattus norvegicus GN=Rftn2 PE=1 SV=1 - [D3ZII1_RAT]	Rftn2	2.66331e+07	2.76563e+07	2.77211e+07	9.68956e+06	6.91277e+06	1.66133e+07	12	17	22	4	6	4	54713.1	myristoylated	NO	not determined	not calculated	1969	728	UD, signal transduction	NO
P26817	Beta-adrenergic receptor kinase 1 OS=Rattus norvegicus GN=Adrbk1 PE=1 SV=1 - [ARBK1_RAT]	Adrbk1	2.90553e+07	3.5373e+07	2.84814e+07	9.65665e+06	1.34325e+07	1.20233e+07	25	33	24	9	17	16	79733.5	myristoylated	NO	not determined	not calculated	1895	729	UD, signal transduction	NO
D3ZNF5	Protein Tmem63c OS=Rattus norvegicus GN=Tmem63c PE=1 SV=1 - [D3ZNF5_RAT]	Tmem63c	2.72316e+06	3.67572e+06	5.15634e+06	9.64178e+06	7.02804e+06	2.4942e+06	2	2	3	6	7	2	92901.2	YES	NO	not determined	not calculated	3858	730	transporter/channel, calcium, osmosensitive calcium-permeable cation channel, a.k.a. calcium permeable stress-gated cation channel 1, hyperosmotic stress	NO
Q9Z0W5	Protein kinase C and casein kinase substrate in neurons protein 1 OS=Rattus norvegicus GN=Pacsin1 PE=1 SV=1 - [PACN1_RAT]	Pacsin1	1.08661e+09	8.97764e+08	1.21367e+09	9.56991e+06	6.89999e+06	7.55653e+06	164	161	159	14	14	14	50417.6	no	NO	not determined	not calculated	162	731	adapter/scaffold, endocytosis-related, recruit dynamin 1/2 to membranes	YES	marked as post- and presynaptic, SV endocytosis
O88989	Malate dehydrogenase, cytoplasmic OS=Rattus norvegicus GN=Mdh1 PE=1 SV=3 - [MDHC_RAT]	Mdh1	1.65578e+09	1.6371e+09	1.53622e+09	9.52409e+06	1.7415e+07	1.41993e+07	146	134	136	6	4	9	36460	no	NO	not determined	not calculated	102	732	metabolic enzyme, cellular energy, neoglucogenesis, produce NADH	NO
G3V9N1	RCG21137 OS=Rattus norvegicus GN=Pgam5 PE=1 SV=1 - [G3V9N1_RAT]	Pgam5	1.28932e+08	1.39699e+08	1.29771e+08	9.51727e+06	1.82154e+07	1.33525e+07	32	31	39	8	8	4	31980.5	YES	NO	not determined	not calculated	797	733	UD, signaling, phosphatase, mitochondrial dynamics	NO
O35179	Endophilin-A1 OS=Rattus norvegicus GN=Sh3gl2 PE=1 SV=2 - [SH3G2_RAT]	Sh3gl2	1.17083e+09	1.24913e+09	1.05345e+09	9.47075e+06	7.95408e+06	7.84779e+06	143	142	130	9	10	7	39874	no	NO	not determined	not calculated	155	734	endocytosis-related, concentrated in presynaptic terminals mostly in frontal cortex	YES	marked as post- and presynaptic, SV endocytosis
P23565	Alpha-internexin OS=Rattus norvegicus GN=Ina PE=1 SV=2 - [AINX_RAT]	Ina	1.41135e+08	1.48241e+08	1.48271e+08	9.41833e+06	8.30837e+06	3.47192e+06	84	80	75	8	10	5	56081.6	no	YES	not determined	not calculated	753	736	cytoskeleton, intermediate neurofilament	YES	marked as postsynaptic		but identified in immunoisolated pools of SV (Morciano et al J Neurochem 2005)
G3V8Q2	Alpha-internexin OS=Rattus norvegicus GN=Ina PE=1 SV=1 - [G3V8Q2_RAT]	Ina	1.18372e+08	1.26469e+08	1.29327e+08	9.41833e+06	8.30837e+06	7.39814e+06	33	29	25	8	10	9	56223.7	no	NO (isoform)	not determined	not calculated	848	735	cytoskeleton, intermediate neurofilament	YES	marked as postsynaptic
P09034	Argininosuccinate synthase OS=Rattus norvegicus GN=Ass1 PE=1 SV=1 - [ASSY_RAT]	Ass1	3.73712e+06	3.6277e+06	5.47091e+06	9.39849e+06	0	1.00064e+07	5	6	6	6	2	4	46466.9	no	NO	not determined	not calculated	3699	737	UD, metabolic enzyme, amino acid, arginine biosynthesis, nitric oxide	NO
D3ZH39	Eph receptor B3 (Predicted) OS=Rattus norvegicus GN=Ephb3 PE=3 SV=1 - [D3ZH39_RAT]	Ephb3	1.89298e+07	2.58086e+07	2.11288e+07	9.33191e+06	5.52489e+06	0	18	14	20	6	4	0	115463	YES	NO	not determined	not calculated	2317	738	UD, signal transduction, adhesion, localized, regional, ephrin receptor, regulation of synaptogenesis	NO
P51796	H(+)/Cl(-) exchange transporter 5 OS=Rattus norvegicus GN=Clcn5 PE=2 SV=1 - [CLCN5_RAT]	Clcn5	3.34151e+06	0	0	9.32444e+06	1.08995e+07	1.14756e+07	1	0	0	2	5	6	83013.8	YES	NO	not determined	not calculated	3770	739	transporter/channel, chloride proton antiporter, a.k.a. CIC-5, expression in subsets of neurons in cerebral cortex	NO
P38983	40S ribosomal protein SA OS=Rattus norvegicus GN=Rpsa PE=1 SV=3 - [RSSA_RAT]	Rpsa	2.05937e+07	4.17895e+07	2.46517e+07	9.28537e+06	6.75621e+06	0	10	13	6	2	2	0	32803.4	no	NO	not determined	not calculated	2229	740	UD, ribosome, RNA processing and translation-related	YES	marked as postsynaptic		ribosomal related, based only on MS analysis of PSD fraction
P54758	Ephrin type-A receptor 6 OS=Rattus norvegicus GN=Epha6 PE=2 SV=2 - [EPHA6_RAT]	Epha6	6.10223e+07	0	6.20272e+07	9.27961e+06	0	2.27466e+06	6	0	4	4	0	4	116134	YES	NO	not determined	not calculated	1274	741	signal transduction, kinase, receptor tyrosine kinase which binds membrane-bound ephrin family ligands residing on adjacent cells, leading to contact-dependent bidirectional signaling into neighboring cells	NO
F1LN69	Misshapen-like kinase 1 OS=Rattus norvegicus GN=Mink1 PE=1 SV=3 - [F1LN69_RAT]	Mink1	7.18635e+07	8.23526e+07	7.55993e+07	9.22019e+06	3.17832e+06	2.41831e+06	49	46	41	7	5	2	152408	no	NO	not determined	not calculated	1150	742	signaling, kinase	NO
Q64605	Receptor-type tyrosine-protein phosphatase S OS=Rattus norvegicus GN=Ptprs PE=1 SV=2 - [PTPRS_RAT]	Ptprs	4.32451e+07	1.11493e+08	5.61045e+07	9.19362e+06	2.01278e+07	9.85385e+06	15	54	20	4	10	7	168073	YES	NO	not determined	not calculated	1558	743	UD, adhesion, active zone, bind to liprin	YES	marked as post- and presynaptic
D4A6L0	Probable G-protein coupled receptor 158 OS=Rattus norvegicus GN=Gpr158 PE=1 SV=1 - [GP158_RAT]	Gpr158	1.4607e+08	1.56856e+08	1.50402e+08	9.17799e+06	8.65381e+06	1.07976e+07	82	77	89	22	14	22	134374	YES	NO	not determined	not calculated	740	744	UD, signal transduction	NO
F1LU48	Protein Ergic1 OS=Rattus norvegicus GN=Ergic1 PE=1 SV=2 - [F1LU48_RAT]	Ergic1	2.23071e+07	2.91975e+07	2.62413e+07	9.16817e+06	6.80524e+06	7.30194e+06	5	4	4	5	2	5	34988.9	YES	NO	not determined	not calculated	2152	745	UD, trafficking (others), ER and golgi transport	NO
D3ZZN4	Uncharacterized protein OS=Rattus norvegicus PE=4 SV=1 - [D3ZZN4_RAT]		9.81598e+06	1.18149e+07	1.14712e+07	9.08154e+06	8.50295e+06	8.01629e+06	8	7	8	3	3	5	12614.8	no	NO	not determined	not calculated	2931	746	UD, ribosome, RNA processing and translation-related	NO
F1M547	Protein Zfhx3 OS=Rattus norvegicus GN=Zfhx3 PE=1 SV=2 - [F1M547_RAT]	Zfhx3	2.35328e+07	0	1.53238e+07	9.0415e+06	9.91509e+06	0	6	0	1	1	2	0	403247	no	NO	not determined	not calculated	2092	747	signaling, promote neuronal differentiation	NO
D4A055	Calcium channel, voltage-dependent, beta 4 subunit, isoform CRA_b OS=Rattus norvegicus GN=Cacnb4 PE=1 SV=1 - [D4A055_RAT]	Cacnb4	7.29949e+07	2.09046e+08	7.67584e+07	8.9997e+06	0	0	39	50	49	2	0	1	54585.6	no	NO	not determined	not calculated	1133	748	transporter/channel, L-type calcium channel accessory, epilepsy idiopathic generalized 9 disease	YES	marked as presynaptic, SV
Q6AXS5	Plasminogen activator inhibitor 1 RNA-binding protein OS=Rattus norvegicus GN=Serbp1 PE=1 SV=2 - [PAIRB_RAT]	Serbp1	2.05973e+07	2.20066e+07	1.46243e+07	8.97453e+06	7.60401e+06	1.94851e+07	12	14	12	4	5	6	44727.3	no	NO	not determined	not calculated	2228	749	UD, ribosome, RNA processing and translation-related	NO
P0C1S9	Sn1-specific diacylglycerol lipase beta OS=Rattus norvegicus GN=Daglb PE=1 SV=1 - [DGLB_RAT]	Daglb	5.7686e+06	3.43245e+06	0	8.93813e+06	1.24647e+07	7.01259e+06	1	1	0	6	7	7	39654.1	YES	NO	not determined	not calculated	3414	750	metabolic enzyme, lipids, highly expressed in striatal neurons, hydrolyses diacylglycerol to 2-arachidonoyl-glycerol (endocannabinoid), axonal growth during development and for retrograde synaptic signaling at mature synapses	NO
P07632	Superoxide dismutase [Cu-Zn] OS=Rattus norvegicus GN=Sod1 PE=1 SV=2 - [SODC_RAT]	Sod1	5.16092e+08	5.53776e+08	6.8083e+08	8.90737e+06	8.94904e+06	8.57615e+06	59	60	66	2	3	4	15901.8	no	NO	not determined	not calculated	318	751	metabolic enzyme, oxidoreductase, antioxidant activity, H2O2 radicals detoxification, signaling, amyotrophic lateral sclerosis 1 disease	NO
P67874	Casein kinase II subunit beta OS=Rattus norvegicus GN=Csnk2b PE=1 SV=1 - [CSK2B_RAT]	Csnk2b	8.84737e+07	9.04577e+07	9.20485e+07	8.8713e+06	4.88547e+06	5.86965e+06	13	15	10	5	5	3	24926	no	NO	not determined	not calculated	1010	752	UD, signaling, kinase, Wnt signalling regulator	YES	marked as presynaptic
D4A1Y0	Protein Scyl2 OS=Rattus norvegicus GN=Scyl2 PE=1 SV=1 - [D4A1Y0_RAT]	Scyl2	2.04116e+07	1.71812e+07	9.70758e+06	8.83968e+06	1.23483e+07	6.64794e+06	15	7	10	6	9	5	103299	no	NO	not determined	not calculated	2234	753	trafficking (others), accessory regulator of AP-2 complex, kinase, clathrin-mediated endocytosis	NO
P04905	Glutathione S-transferase Mu 1 OS=Rattus norvegicus GN=Gstm1 PE=1 SV=2 - [GSTM1_RAT]	Gstm1	3.34942e+08	3.12454e+08	2.97616e+08	8.78893e+06	7.24123e+06	1.40751e+06	51	66	55	8	3	1	25897.1	no	NO	not determined	not calculated	423	754	UD, PTM, glutathione, metabolic enzyme, oxidoreductase, antioxidant activity, olfactory	NO
Q63345	Myelin-oligodendrocyte glycoprotein OS=Rattus norvegicus GN=Mog PE=1 SV=1 - [MOG_RAT]	Mog	1.58933e+08	1.583e+08	1.62403e+08	8.77184e+06	1.05786e+07	0	25	21	26	4	5	2	27863.8	YES	NO	not determined	not calculated	701	755	UD, adhesion	NO
Q3ZAU5	DDHD domain containing 1 OS=Rattus norvegicus GN=Ddhd1 PE=1 SV=1 - [Q3ZAU5_RAT]	Ddhd1	6.15991e+06	8.42279e+06	6.09478e+06	8.7383e+06	0	7.23436e+06	6	9	14	1	0	1	95113.9	no	NO	not determined	not calculated	3359	756	metabolic enzyme, lipids, phosphatidic acid hydrolyzation, spastic paraplegia autosomal recessive 28	NO
F1M754	Mitogen-activated protein kinase kinase kinase kinase 4 (Predicted) OS=Rattus norvegicus GN=Map4k4 PE=4 SV=2 - [F1M754_RAT]	Map4k4	0	1.94252e+07	5.5591e+07	8.69637e+06	1.36803e+06	0	0	13	21	4	1	0	153098	no	NO	not determined	not calculated	4151	757	signaling, kinase	NO
Q6MG55	Protein ABHD16A OS=Rattus norvegicus GN=Abhd16a PE=2 SV=1 - [ABHGA_RAT]	Abhd16a	6.20086e+07	7.52364e+07	6.25649e+07	8.69356e+06	6.5142e+06	9.43687e+06	37	35	33	5	2	7	62998	YES	NO	not determined	not calculated	1258	758	UD, metabolic enzyme, lipids, monoacylglycerol unsaturated	NO
Q8R1R5	CD99 antigen-like protein 2 OS=Rattus norvegicus GN=Cd99l2 PE=2 SV=1 - [C99L2_RAT]	Cd99l2	1.98348e+07	3.34554e+07	2.63388e+07	8.62281e+06	6.44969e+06	0	10	2	15	3	2	2	26057.8	YES	NO	not determined	not calculated	2271	759	UD, adhesion	NO
P62853	40S ribosomal protein S25 OS=Rattus norvegicus GN=Rps25 PE=2 SV=1 - [RS25_RAT]	Rps25	2.54062e+07	2.39554e+07	3.10011e+07	8.61249e+06	9.6332e+06	1.32776e+07	8	6	11	6	6	6	13602.7	no	YES	not determined	not calculated	2016	760	UD, ribosome, RNA processing and translation-related	YES	marked as postsynaptic		ribosomal related, based only on MS analysis of PSD fraction
P31647	Sodium- and chloride-dependent GABA transporter 3 OS=Rattus norvegicus GN=Slc6a11 PE=1 SV=1 - [S6A11_RAT]	Slc6a11	2.51121e+08	1.96842e+08	2.80975e+08	8.60969e+06	0	7.25462e+06	46	38	50	5	0	4	69900.3	YES	NO	not determined	not calculated	514	761	transporter/channel, GABA reuptake into presynaptic terminals	YES	marked as post- and presynaptic
Q6GQP4	Ras-related protein Rab-31 OS=Rattus norvegicus GN=Rab31 PE=1 SV=2 - [RAB31_RAT]	Rab31	2.41376e+07	2.20104e+07	1.94133e+07	8.60183e+06	5.75727e+06	1.65155e+07	11	10	9	3	5	5	21354.8	geranylgeranyl	YES	not determined	not calculated	2071	762	small GTPases-related, Rabs	NO
D3ZFY7	Protein Psd3 OS=Rattus norvegicus GN=Psd3 PE=4 SV=2 - [D3ZFY7_RAT]	Psd3	9.65117e+07	1.2636e+08	1.32557e+08	8.5892e+06	1.32551e+07	7.47916e+06	35	47	42	10	4	7	43094.2	no	NO	not determined	not calculated	955	763	small GTPases-related, accessory, arf6 GEF	NO
Q66HA5	Coiled-coil and C2 domain-containing protein 1A OS=Rattus norvegicus GN=Cc2d1a PE=1 SV=2 - [C2D1A_RAT]	Cc2d1a	7.31966e+06	9.36573e+06	1.08297e+07	8.5483e+06	7.12495e+06	4.0736e+06	7	11	13	7	4	8	103523	phospholipid binding?	YES	not determined	not calculated	3207	764	signaling, a.k.a. freud-1, calcium regulated deacetylase modulator, cycles between cytoplasm and endosomal membrane, recruit pka to the membrane, scaffold fo PIP3K/PDK1/Akt pathway, strongly expressed in frontal cortex, mesencephalon, hippocampus, midbrain and hypothalamus, mental retardation autosomal recessive 3	NO
A1L1M0	Protein kinase, cAMP-dependent, catalytic, alpha OS=Rattus norvegicus GN=Prkaca PE=1 SV=1 - [A1L1M0_RAT]	Prkaca	1.37725e+08	2.01872e+08	1.34341e+08	8.51737e+06	6.95816e+06	8.89566e+06	50	45	45	8	3	3	40580	no	NO	not determined	not calculated	761	765	signaling, kinase, PKA-alpha	YES	marked as post- and presynaptic
P82995	Heat shock protein HSP 90-alpha OS=Rattus norvegicus GN=Hsp90aa1 PE=1 SV=3 - [HS90A_RAT]	Hsp90aa1	1.35479e+09	1.39092e+09	1.37692e+09	8.50092e+06	9.07007e+06	1.02725e+07	254	259	248	11	12	10	84761.8	no	NO	not determined	not calculated	132	766	chaperone	NO
Q5FVJ4	RELT-like protein 2 OS=Rattus norvegicus GN=Rell2 PE=2 SV=1 - [RELL2_RAT]	Rell2	1.38686e+07	7.16526e+06	1.14794e+07	8.49858e+06	8.62419e+06	4.63082e+06	8	12	6	4	3	3	32113.9	YES	NO	not determined	not calculated	2595	767	UD, unknown	NO
G3V6I7	Gastrin releasing peptide receptor OS=Rattus norvegicus GN=Grpr PE=3 SV=1 - [G3V6I7_RAT]	Grpr	0	0	0	8.48893e+06	4.70731e+07	46352005	0	0	0	4	4	10	43207.5	YES	NO	not determined	not calculated	4152	768	UD, signal transduction, perception of prurient stimuli, scratching behaviour, long-term fear memory	NO
F1LVM4	Protein Ap3s2 OS=Rattus norvegicus GN=Ap3s2 PE=1 SV=2 - [F1LVM4_RAT]	Ap3s2	3.57614e+07	9.18781e+06	8.37607e+06	8.47045e+06	8.36517e+06	1.07837e+07	8	7	4	2	2	2	19174.8	no	YES	not determined	not calculated	1700	769	UD, adapter/scaffold, AP-3 complex, vesicles recycling/endocytosis from endosome, may generate vesicles with specific membrane protein contents, regulation of neurotrasnmitter release (asynchronous)	NO
B2RZ68	Protein Dcaf7 OS=Rattus norvegicus GN=Dcaf7 PE=1 SV=1 - [B2RZ68_RAT]	Dcaf7	2.94461e+06	1.35103e+07	3.20563e+06	8.45654e+06	0	0	6	7	5	2	0	0	38901.1	no	NO	not determined	not calculated	3823	770	UD, PTM, ubiquitination	NO
Q7TT49	Serine/threonine-protein kinase MRCK beta OS=Rattus norvegicus GN=Cdc42bpb PE=1 SV=1 - [MRCKB_RAT]	Cdc42bpb	2.69882e+07	3.17233e+07	2.90884e+07	8.43959e+06	7.53236e+06	6.75309e+06	45	47	48	11	7	13	194765	no	NO	not determined	not calculated	1958	771	signaling, kinase, downstream effector of cdc42, cytoskeleton reorganization	NO
M0R7F3	Protein Wasf3 OS=Rattus norvegicus GN=Wasf3 PE=4 SV=2 - [M0R7F3_RAT]	Wasf3	7.26327e+07	6.97549e+07	5.37288e+07	8.43316e+06	7.55546e+06	9.44115e+06	17	11	13	6	5	9	54825.5	no	NO	not determined	not calculated	1139	772	UD, cytoskeleton regulator, actin reorganization, downstream effector of tyrosine kinase receptor and small GTPases	YES	marked as postsynaptic
Q6AY30	Saccharopine dehydrogenase-like oxidoreductase OS=Rattus norvegicus GN=Sccpdh PE=1 SV=1 - [SCPDL_RAT]	Sccpdh	1.44113e+08	1.94717e+08	1.68823e+08	8.35998e+06	3.23678e+06	2.29022e+07	42	41	31	4	2	3	47058.1	no	NO	not determined	not calculated	742	773	metabolic enzyme, oxidoreductase	NO
Q5U3Z5	Bri3 binding protein OS=Rattus norvegicus GN=Bri3bp PE=1 SV=1 - [Q5U3Z5_RAT]	Bri3bp	1.17897e+07	1.19731e+07	1.59958e+07	8.35782e+06	8.89995e+06	1.07359e+07	4	4	2	4	3	4	28298.1	YES	NO	not determined	not calculated	2762	774	UD, signaling, apoptosis, mitochondrial (outer) membrane, stress response, ER	NO
P63036	DnaJ homolog subfamily A member 1 OS=Rattus norvegicus GN=Dnaja1 PE=1 SV=1 - [DNJA1_RAT]	Dnaja1	6.76561e+07	7.34762e+07	6.03808e+07	8.34002e+06	1.02809e+07	7.25161e+06	48	34	37	5	6	4	44839.5	farnesyl	NO	not determined	not calculated	1200	775	chaperone	NO
A0A0G2JSV0	N-myc downstream regulated gene 2, isoform CRA_a OS=Rattus norvegicus GN=Ndrg2 PE=1 SV=1 - [A0A0G2JSV0_RAT]	Ndrg2	7.47122e+08	7.66454e+08	6.10893e+08	8.33782e+06	7.78882e+06	0	57	62	54	2	1	0	40738.1	no	NO	not determined	not calculated	234	776	signaling, Wnt ERK pathways, Isoform 1 and isoform 2 are present in brain neurons and up-regulated in Alzheimer disease (at protein level)	YES	marked as postsynaptic
G3V7G0	Cytoplasmic dynein 1 light intermediate chain 1 OS=Rattus norvegicus GN=Dync1li1 PE=1 SV=1 - [G3V7G0_RAT]	Dync1li1	6.53496e+07	4.39761e+07	7.04915e+07	8.31093e+06	2.90259e+06	3.20526e+06	30	33	34	3	1	1	56635.1	no	NO	not determined	not calculated	1221	777	UD, cytoskeleton, motors, intracellular retrograde motility of vesicles, may bind dynein to membranous organelles	NO
P62909	40S ribosomal protein S3 OS=Rattus norvegicus GN=Rps3 PE=1 SV=1 - [RS3_RAT]	Rps3	4.36556e+07	4.39947e+07	4.00687e+07	8.28284e+06	4.55645e+06	8.91285e+06	20	21	20	6	6	6	26657.4	no	YES	not determined	not calculated	1547	778	ribosome, RNA processing and translation-related	YES	marked as postsynaptic		ribosomal related, based only on MS analysis of PSD fraction
Q99JE4	Ras-specific guanine nucleotide-releasing factor 2 OS=Rattus norvegicus GN=Rasgrf2 PE=1 SV=1 - [RGRF2_RAT]	Rasgrf2	2.57649e+07	2.39477e+07	4.88939e+07	8.27914e+06	2.17826e+06	3.38921e+06	21	11	24	7	4	2	135741	no	NO	not determined	not calculated	2003	779	UD, small GTPases-related, accessory of rac1, phosphorylated by cdk5	NO
Q6PDV7	60S ribosomal protein L10 OS=Rattus norvegicus GN=Rpl10 PE=1 SV=3 - [RL10_RAT]	Rpl10	3.13201e+07	3.91358e+07	2.60318e+07	8.24353e+06	6.50966e+06	1.26191e+07	10	15	14	2	4	3	24587.9	no	NO	not determined	not calculated	1831	780	UD, ribosome, RNA processing and translation-related	YES	marked as post- and presynaptic
P61354	60S ribosomal protein L27 OS=Rattus norvegicus GN=Rpl27 PE=2 SV=2 - [RL27_RAT]	Rpl27	3.24511e+07	2.33117e+07	2.38238e+07	8.23392e+06	1.38222e+07	1.71344e+07	10	14	11	5	3	3	15787.7	no	NO	not determined	not calculated	1793	781	UD, ribosome, RNA processing and translation-related	YES	marked as post- and presynaptic
Q641X3	Beta-hexosaminidase subunit alpha OS=Rattus norvegicus GN=Hexa PE=2 SV=1 - [HEXA_RAT]	Hexa	3.40552e+06	7.27905e+06	3.80967e+06	8.21508e+06	1.30141e+07	1.66852e+07	2	4	3	8	8	9	60499.4	no	NO	not determined	not calculated	3763	782	metabolic enzyme, lipids, GM2 gangliosides degradation, GM2-gangliosidosis 1 disease	NO
P68182	cAMP-dependent protein kinase catalytic subunit beta OS=Rattus norvegicus GN=Prkacb PE=1 SV=2 - [KAPCB_RAT]	Prkacb	1.15723e+08	1.75839e+08	1.13022e+08	8.2043e+06	6.95816e+06	2.0344e+06	44	34	44	6	3	1	40682	no	NO	not determined	not calculated	855	783	signaling, kinase, PKA-beta	NO
M0RBE5	Neuritin OS=Rattus norvegicus GN=Nrn1 PE=4 SV=1 - [M0RBE5_RAT]	Nrn1	6.86502e+07	9.41754e+07	8.31088e+07	8.1822e+06	0	1.14538e+07	10	13	12	4	0	4	13596.7	GPI anchor	NO	not determined	not calculated	1188	784	signal transduction, neurotrophic factor, plasticity, hippocampus and cortex	YES	marked as presynaptic
D4A068	Protein Pnma2 OS=Rattus norvegicus GN=Pnma2 PE=4 SV=1 - [D4A068_RAT]	Pnma2	0	0	0	8.16244e+06	3.01314e+06	1.18486e+07	0	0	0	4	4	2	41222.2	no	NO	not determined	not calculated	4153	785	UD, unknown, antibodies against the protein increased in sera from patients with paraneoplastic neurological disease	NO
P16617	Phosphoglycerate kinase 1 OS=Rattus norvegicus GN=Pgk1 PE=1 SV=2 - [PGK1_RAT]	Pgk1	1.52143e+09	1.70561e+09	1.6815e+09	8.15279e+06	1.48697e+07	1.22482e+07	209	216	214	14	10	13	44510	no	NO	not determined	not calculated	110	786	metabolic enzyme, cellular energy, glycolysis, kinase, (-1ATP)	NO
P35427	60S ribosomal protein L13a OS=Rattus norvegicus GN=Rpl13a PE=1 SV=2 - [RL13A_RAT]	Rpl13a	2.74264e+07	3.20986e+07	2.71517e+07	8.15199e+06	0	2.86269e+06	11	11	12	4	0	2	23461.4	no	YES	not determined	not calculated	1945	787	UD, ribosome, RNA processing and translation-related	YES	marked as post- and presynaptic
Q6IRG7	Claudin OS=Rattus norvegicus GN=Cldn11 PE=2 SV=1 - [Q6IRG7_RAT]	Cldn11	2.23177e+08	2.23544e+08	2.28289e+08	8.14001e+06	9.20842e+06	6.25938e+06	15	14	16	3	4	4	22031.3	YES	NO	not determined	not calculated	563	788	adhesion	NO
A0A096MIZ1	Protein Palm2 OS=Rattus norvegicus GN=Palm2 PE=1 SV=1 - [A0A096MIZ1_RAT]	Palm2	8.05935e+07	3.67071e+07	7.84864e+07	8.13966e+06	8.72831e+06	5.7639e+06	22	28	24	7	9	7	42029.1	farnesyl	NO	not determined	not calculated	1066	789	signal transduction	NO
D4A383	Protein tweety homolog OS=Rattus norvegicus GN=Ttyh3 PE=1 SV=1 - [D4A383_RAT]	Ttyh3	2.49955e+07	1.05708e+07	3.50602e+07	8.10546e+06	8.29187e+06	8.85914e+06	8	6	8	5	1	6	57544	YES	NO	not determined	not calculated	2027	790	UD, transporter/channel, calcium-activated chloride channel	NO
M0R5P8	Protein Adam22 OS=Rattus norvegicus GN=Adam22 PE=1 SV=2 - [M0R5P8_RAT]	Adam22	1.60631e+08	1.01438e+08	1.08281e+08	8.0848e+06	5.2298e+06	4.96125e+06	50	56	52	7	4	1	85639.5	YES	NO	not determined	not calculated	694	791	adhesion, extracellular matrix regulation, MMPs, neuronal receptor for LGI1, synaptic cleft	YES	marked as postsynaptic
A0A0G2K080	Glycerophosphodiester phosphodiesterase domain-containing protein 1 OS=Rattus norvegicus GN=Gdpd1 PE=1 SV=1 - [A0A0G2K080_RAT]	Gdpd1	3.84509e+07	4.14158e+07	3.06389e+07	8.05793e+06	3.1887e+06	3.63319e+06	5	4	6	5	2	4	29310.4	YES	NO	not determined	not calculated	1641	792	metabolic enzyme, lipids, lysoglycerophospholipids hydrolyzation	NO
Q4V7F2	Cysteine-rich with EGF-like domain protein 1 OS=Rattus norvegicus GN=Creld1 PE=2 SV=1 - [CREL1_RAT]	Creld1	1.76432e+07	1.01724e+07	2.00151e+07	8.0443e+06	3.8309e+06	4.8191e+06	6	2	10	2	2	4	45666	YES	NO	not determined	not calculated	2383	793	UD, adhesion,	NO
Q63754	Beta-synuclein OS=Rattus norvegicus GN=Sncb PE=1 SV=1 - [SYUB_RAT]	Sncb	1.30417e+09	1.15956e+09	1.23525e+09	8.00509e+06	8.44773e+06	9.85803e+06	87	86	84	5	4	8	14213	no	NO	not determined	not calculated	136	794	chaperone, prevent protein aggregation	YES	marked as presynaptic. SV
F1LYA6	Protein Abi2 OS=Rattus norvegicus GN=Abi2 PE=4 SV=3 - [F1LYA6_RAT]	Abi2	6.25236e+07	9.33581e+07	8.16574e+07	8.00061e+06	3.37518e+07	0	30	34	27	8	9	0	59263.1	no	NO	not determined	not calculated	1253	795	UD, cytoskeleton regulator, actin filaments, cytoskeleton reorganization, WAVE complex	YES	marked as post- and presynaptic, SV clustering
Q9WU82	Catenin beta-1 OS=Rattus norvegicus GN=Ctnnb1 PE=1 SV=1 - [CTNB1_RAT]	Ctnnb1	3.09099e+08	3.24763e+08	3.14102e+08	7.99504e+06	7.82269e+06	1.30583e+07	109	98	97	11	7	5	85416.2	no	NO	not determined	not calculated	442	796	signaling, canonical wnt pathway member, active zone, mental retardation autosomal dominant 19	YES	marked as post- and presynaptic, SV clustering, active zone
F1MAJ0	Protein Ephb2 OS=Rattus norvegicus GN=Ephb2 PE=1 SV=3 - [F1MAJ0_RAT]	Ephb2	7.07006e+07	3.61841e+07	7.04941e+07	7.98807e+06	0	0	23	22	23	2	0	0	107402	YES	NO	not determined	not calculated	1163	797	UD, signal transduction, adhesion, localized, regional, ephrin receptor, regulation of synaptogenesis	YES	marked as post- and presynaptic
Q5XIJ3	Isocitrate dehydrogenase [NAD] subunit, mitochondrial OS=Rattus norvegicus GN=Idh3g PE=1 SV=1 - [Q5XIJ3_RAT]	Idh3g	9.65378e+08	8.73689e+08	8.99707e+08	7.98659e+06	9.38277e+06	5.14743e+06	145	136	137	6	8	4	42823.2	no	NO	not determined	not calculated	182	798	metabolic enzyme, cellular energy, tricarboxylic cycle, produce NADH, mitochondria	NO
D4A105	Protein Tmem63b OS=Rattus norvegicus GN=Tmem63b PE=1 SV=2 - [D4A105_RAT]	Tmem63b	1.22187e+07	8.74439e+06	8.4235e+06	7.95334e+06	5.96438e+06	0	6	9	8	3	1	0	94683	YES	NO	not determined	not calculated	2730	799	UD, transporter/channel, osmosensitive calcium-permeable cation channel	NO
Q6PCT9	Proteasome (Prosome, macropain) 26S subunit, non-ATPase, 6 OS=Rattus norvegicus GN=Psmd6 PE=1 SV=1 - [Q6PCT9_RAT]	Psmd6	3.53479e+07	3.16414e+07	2.87913e+07	7.90296e+06	9.7341e+06	7.20511e+06	13	16	9	1	3	3	45569.2	no	NO	not determined	not calculated	1715	800	UD, proteasome	NO
P62718	60S ribosomal protein L18a OS=Rattus norvegicus GN=Rpl18a PE=2 SV=1 - [RL18A_RAT]	Rpl18a	3.25553e+07	3.35292e+07	5.00974e+07	7.90065e+06	5.34297e+06	9.53189e+06	9	8	5	4	2	5	20718.9	no	NO	not determined	not calculated	1789	801	UD, ribosome, RNA processing and translation-related	YES	marked as postsynaptic		ribosomal related, based only on MS analysis of PSD fraction
F1LQP7	Protein Crtac1 OS=Rattus norvegicus GN=Crtac1 PE=4 SV=1 - [F1LQP7_RAT]	Crtac1	1.99938e+07	2.59459e+07	1.71072e+07	7.89786e+06	1.12046e+07	1.08974e+07	7	11	10	3	8	8	70410.5	no	NO	not determined	not calculated	2264	802	UD, cell surface, a.k.a. LOTUS, calcium binding, negative regulation of receptor binding, axon guidance, axonal fasciculation, olfactory bulb	NO
P29314	40S ribosomal protein S9 OS=Rattus norvegicus GN=Rps9 PE=1 SV=4 - [RS9_RAT]	Rps9	3.28971e+07	3.36598e+07	3.04581e+07	7.89395e+06	1.94733e+07	1.5593e+07	17	22	12	4	5	3	22577.6	no	NO	not determined	not calculated	1778	803	UD, ribosome, RNA processing and translation-related	YES	marked as postsynaptic		ribosomal related, based only on MS analysis of PSD fraction
P62250	40S ribosomal protein S16 OS=Rattus norvegicus GN=Rps16 PE=1 SV=2 - [RS16_RAT]	Rps16	2.14443e+07	3.16798e+07	3.19957e+07	7.86804e+06	1.85462e+06	5.59354e+06	16	15	15	4	3	2	16435	no	NO	not determined	not calculated	2190	804	ribosome, RNA processing and translation-related	YES	marked as post- and presynaptic
D4A095	Protein Ccdc112 OS=Rattus norvegicus GN=Ccdc112 PE=4 SV=1 - [D4A095_RAT]	Ccdc112	2.8009e+07	3.60111e+07	3.36667e+07	7.85518e+06	5.8064e+06	9.24693e+06	5	3	7	4	5	6	61153.7	no	NO	not determined	not calculated	1923	805	UD, unknown	NO
D4ABB8	Probable phospholipid-transporting ATPase IIB OS=Rattus norvegicus GN=Atp9b PE=3 SV=1 - [ATP9B_RAT]	Atp9b	0	0	0	7.8517e+06	5.62423e+06	5.71705e+06	0	0	0	7	7	4	129095	YES	NO	not determined	not calculated	4154	806	transporter/channel, a.k.a. phospholipid-transporting ATPase IIB, aminophospholipid translocase	NO
P24368	Peptidyl-prolyl cis-trans isomerase B OS=Rattus norvegicus GN=Ppib PE=1 SV=3 - [PPIB_RAT]	Ppib	4.28587e+08	5.15528e+08	4.71864e+08	7.85081e+06	3.67243e+07	1.88421e+07	46	45	44	8	10	13	23787.5	no	YES	not determined	not calculated	361	807	protein folding, proline cis-trans isomerization	NO
P09895	60S ribosomal protein L5 OS=Rattus norvegicus GN=Rpl5 PE=1 SV=3 - [RL5_RAT]	Rpl5	4.11941e+07	3.97726e+07	3.8226e+07	7.84666e+06	8.89911e+06	1.29127e+07	16	14	12	6	3	6	34436.7	no	NO	not determined	not calculated	1597	808	UD, ribosome, RNA processing and translation-related	YES	marked as post- and presynaptic
Q6AYT7	Monoacylglycerol lipase ABHD12 OS=Rattus norvegicus GN=Abhd12 PE=2 SV=1 - [ABD12_RAT]	Abhd12	2.38609e+07	2.48376e+07	2.43199e+07	7.71776e+06	9.29473e+06	8.25646e+06	19	20	20	6	3	4	45267.2	YES	NO	not determined	not calculated	2079	809	UD, metabolic enzyme, lipids, LPS lipase in the brain, polyneuropathy hearing loss ataxia retinitis pigmentosis and cataract disease	NO
Q99P75	Ras-related protein Rab-9A OS=Rattus norvegicus GN=Rab9a PE=1 SV=2 - [RAB9A_RAT]	Rab9a	9.21067e+06	9.1238e+06	7.33483e+06	7.6901e+06	1.49324e+07	8.30996e+06	3	3	2	2	5	2	22881.2	geranylgeranyl	NO	not determined	not calculated	2997	810	UD, small GTPases-related, Rabs, autophagy, mitophagy	NO
P52555	Endoplasmic reticulum resident protein 29 OS=Rattus norvegicus GN=Erp29 PE=1 SV=2 - [ERP29_RAT]	Erp29	1.2456e+08	8.36566e+07	1.08369e+08	7.67997e+06	7.5327e+06	8.03998e+06	23	26	23	1	1	2	28556.9	no	NO	not determined	not calculated	822	811	UD, protein folding, chaperone in the lumen? ER	NO
G3V928	Protein Lrp1 OS=Rattus norvegicus GN=Lrp1 PE=1 SV=1 - [G3V928_RAT]	Lrp1	4.47067e+07	5.08809e+07	4.08161e+07	7.67544e+06	8.711e+06	7.02413e+06	111	108	110	29	21	26	504558	YES	NO	not determined	not calculated	1532	812	UD, cell surface, lipid receptor, signal transduction	NO
P35053	Glypican-1 OS=Rattus norvegicus GN=Gpc1 PE=1 SV=1 - [GPC1_RAT]	Gpc1	3.21904e+07	2.60907e+07	2.30083e+07	7.67501e+06	9.87812e+06	7.58743e+06	23	21	16	12	11	9	61589.8	GPI anchor	NO	not determined	not calculated	1804	813	UD, cell surface signaling, secreted, senile plaques, Alzheimer's disease	YES
Q6AXR4	Beta-hexosaminidase subunit beta OS=Rattus norvegicus GN=Hexb PE=2 SV=1 - [HEXB_RAT]	Hexb	4.52142e+06	1.20632e+07	2.03801e+07	7666361	9.11471e+06	1.08271e+07	4	5	6	4	5	6	61488.4	no	NO	not determined	not calculated	3590	814	metabolic enzyme, lipids, degradation of GM2 gangliosides, GM2-gangliosidosis 2 disease	NO
F1LM28	Neurofibromin OS=Rattus norvegicus GN=Nf1 PE=1 SV=2 - [F1LM28_RAT]	Nf1	1.90756e+07	2.3255e+07	2.25133e+07	7.65657e+06	5.48599e+06	5.59306e+06	27	40	37	19	12	15	315490	phosphatidylcholine binding	YES	not determined	not calculated	2312	815	small GTPases-related, accessory, ras	YES	marked as postsynaptic
P83732	60S ribosomal protein L24 OS=Rattus norvegicus GN=Rpl24 PE=2 SV=1 - [RL24_RAT]	Rpl24	6.4674e+06	2.35373e+07	1.50308e+07	7.55671e+06	0	1.16892e+07	4	8	8	3	0	3	17664.9	no	NO	not determined	not calculated	3324	816	UD, ribosome, RNA processing and translation-related	YES	marked as post- and presynaptic
P62882	Guanine nucleotide-binding protein subunit beta-5 OS=Rattus norvegicus GN=Gnb5 PE=2 SV=1 - [GBB5_RAT]	Gnb5	1.78872e+08	1.77476e+08	1.58522e+08	7.55064e+06	8.89356e+06	8.74738e+06	36	36	48	9	10	10	38641.6	no	NO	not determined	not calculated	643	817	signal transduction, trimeric GTPases, enhance GTPase (GAP) activity, accessory of regulators of G-protein signaling (RGS9, D2 dopamine receptor signalling), intellectual developmental disorder with cardiac arrhythmia, language delay and attention deficit-hyperactivity disorder/cognitive impairment disease	YES	marked as presynaptic
M0R9L2	Ciliary neurotrophic factor receptor subunit alpha OS=Rattus norvegicus GN=Cntfr PE=4 SV=1 - [M0R9L2_RAT]	Cntfr	2.49601e+07	2.76878e+07	4.1684e+07	7.54e+06	1.11381e+07	1.39925e+07	7	8	5	7	4	6	40797.5	GPI anchor	NO	not determined	not calculated	2030	818	signal transduction, others	NO
O08557	N(G),N(G)-dimethylarginine dimethylaminohydrolase 1 OS=Rattus norvegicus GN=Ddah1 PE=1 SV=3 - [DDAH1_RAT]	Ddah1	1.33785e+08	1.38047e+08	1.38005e+08	7.53713e+06	8.91729e+06	0	41	35	30	1	1	0	31405.9	no	NO	not determined	not calculated	774	819	UD, metabolic enzyme, nitric oxide, NO-NOS system regulation by modulating free ADMA, MMA, inhibited by zinc ions, PTM nitrosylation	NO
P62138	Serine/threonine-protein phosphatase PP1-alpha catalytic subunit OS=Rattus norvegicus GN=Ppp1ca PE=1 SV=1 - [PP1A_RAT]	Ppp1ca	1.18591e+08	1.38383e+08	1.27307e+08	7.49832e+06	1.27426e+07	5.57647e+06	52	35	46	2	5	4	37487.8	no	NO	not determined	not calculated	847	820	signaling, phosphatase, wide range of pathways	YES	marked as post- and presynaptic
P62142	Serine/threonine-protein phosphatase PP1-beta catalytic subunit OS=Rattus norvegicus GN=Ppp1cb PE=1 SV=3 - [PP1B_RAT]	Ppp1cb	1.03411e+08	1.17209e+08	1.06204e+08	7.49832e+06	6.30857e+06	5.57647e+06	45	37	41	2	4	4	37162.6	no	NO	not determined	not calculated	913	821	signaling, phosphatase, wide range of pathways	NO
P63088	Serine/threonine-protein phosphatase PP1-gamma catalytic subunit OS=Rattus norvegicus GN=Ppp1cc PE=1 SV=1 - [PP1G_RAT]	Ppp1cc	9.25407e+07	9.341e+07	8.9515e+07	7.49832e+06	6.30857e+06	5.57647e+06	30	23	28	2	4	4	36959.7	no	NO	not determined	not calculated	985	822	signaling, phosphatase, wide range of pathways	YES	marked as post- and presynaptic
Q68FX0	Isocitrate dehydrogenase [NAD] subunit beta, mitochondrial OS=Rattus norvegicus GN=Idh3B PE=2 SV=1 - [IDH3B_RAT]	Idh3B	8.08481e+08	8.45029e+08	8.06315e+08	7.47073e+06	8.12717e+06	3.88095e+06	151	166	156	7	3	2	42326.8	no	NO	not determined	not calculated	215	823	metabolic enzyme, cellular energy, tricarboxylic cycle, mitochondrial, generate NADH, retinitis pigmentosa 46 disease	NO
D3ZAA0	PRA1 domain family 2 (Predicted) OS=Rattus norvegicus GN=Praf2 PE=4 SV=2 - [D3ZAA0_RAT]	Praf2	3.27686e+07	3.17492e+07	0	7.45871e+06	1.12461e+07	1.0191e+07	4	2	0	2	2	2	19506.4	YES	NO	not determined	not calculated	1782	824	trafficking (others), ER/golgi vesicular transport	NO
D4A4P6	Protein Plcxd2 OS=Rattus norvegicus GN=Plcxd2 PE=4 SV=1 - [D4A4P6_RAT]	Plcxd2	4.50112e+07	6.83762e+07	6.73086e+07	7.40863e+06	5.56138e+06	0	2	3	3	2	4	0	38632.2	no	NO	not determined	not calculated	1524	825	UD, metabolic enzyme, phosphoinositides, signal transduction, contain a inositol phospholipase domain, narcolepsy disease	NO
Q9JJ79	Cytoplasmic dynein 2 heavy chain 1 OS=Rattus norvegicus GN=Dync2h1 PE=1 SV=1 - [DYHC2_RAT]	Dync2h1	6.28494e+07	0	4.6082e+06	7.39317e+06	0	9.11014e+06	6	0	3	2	0	1	491908	no	NO	not determined	not calculated	1246	826	UD, cytoskeleton, motors, intracellular retrograde motility of vesicles,may bind dynein to membranous organelles	NO
Q7TPK0	Ac2-125 OS=Rattus norvegicus GN=Fdps PE=1 SV=1 - [Q7TPK0_RAT]	Fdps	9.93749e+06	1.61802e+07	1.74181e+07	7.37155e+06	1.72658e+06	1.26843e+07	10	10	10	2	1	3	97458	no	NO	not determined	not calculated	2919	827	UD, metabolic enzyme, lipids, isoprenoids biosynthesis	NO
A0A0G2JU28	Glutamate receptor 4 OS=Rattus norvegicus GN=Gria4 PE=3 SV=1 - [A0A0G2JU28_RAT]	Gria4	0	2.57923e+08	0	7.35244e+06	1.33673e+07	1.21849e+07	0	30	0	6	10	14	100842	YES	NO	not determined	not calculated	4155	828	signal transduction, receptor, postsynaptic, presynaptic	YES	marked as post- and presynaptic
Q6MG11	Alpha-tubulin N-acetyltransferase 1 OS=Rattus norvegicus GN=Atat1 PE=1 SV=1 - [ATAT_RAT]	Atat1	2.19428e+07	3.2491e+07	2.18023e+07	7.33161e+06	0	9.85897e+06	11	15	13	4	2	4	47297.6	no	NO	not determined	not calculated	2167	829	PTM, acetylation, cytoskeleton regulator, microtubule acetylation (acetyl-CoA, lysine), interacts also with AP-2 alpha-adaptins, including AP2-A2, but not with AP-1 gamma-adaptin (AP1G1/AP1G2)	NO
F1LQG5	Sodium/bile acid cotransporter 4 OS=Rattus norvegicus GN=Slc10a4 PE=4 SV=1 - [F1LQG5_RAT]	Slc10a4	0	0	0	7.30451e+06	3.25442e+06	5.36564e+06	0	0	0	12	16	10	46540.1	YES	NO	not determined	not calculated	4156	830	transporter/channel, bile acids-sodium symporter?, monoaminergic and cholinergic neurons, proteases-activated, dopamine homeostasis regulator	YES	marked as SV
Q9JL55	Glycerophosphodiester phosphodiesterase 1 OS=Rattus norvegicus GN=Gde1 PE=1 SV=2 - [GDE1_RAT]	Gde1	4.27074e+06	5.52501e+06	16814104	7.23192e+06	3.26135e+06	437203	4	7	1	3	1	1	37609.9	YES	NO	not determined	not calculated	3617	831	metabolic enzyme, phosphoinositides, cleave myo-inositol from glycerophospholipids	NO
D4A507	Protein Clip3 OS=Rattus norvegicus GN=Clip3 PE=1 SV=1 - [D4A507_RAT]	Clip3	2.50603e+07	1.49563e+07	2.35065e+07	7.22115e+06	3.96477e+06	1.47111e+06	6	5	2	6	5	4	59549.3	palmitoylated	NO	not determined	not calculated	2024	832	UD, cytoskeleton regulator, tubulin, microtubules, cytoplasmic linler, protein cellular compartimentilization	NO
D3ZZM8	Protein LOC680432 OS=Rattus norvegicus GN=LOC680432 PE=3 SV=1 - [D3ZZM8_RAT]	LOC680432	4.22631e+07	4.64689e+07	4.45034e+07	7.2154e+06	1.02099e+07	6.16887e+06	10	11	20	8	7	10	100174	no	NO	not determined	not calculated	1575	833	unknown	NO
P63182	Cerebellin-1 OS=Rattus norvegicus GN=Cbln1 PE=1 SV=2 - [CBLN1_RAT]	Cbln1	5.66602e+07	1.06227e+08	1.03682e+08	7.19909e+06	1.05823e+07	7.53138e+06	21	19	18	2	2	2	21069.7	no	NO	not determined	not calculated	1326	834	UD, cell surface, signal transduction, synapse formation and maintenance in the cerebellum, brain regional	YES	marked as post- and presynaptic, synaptic cleft
P59649	FXYD domain-containing ion transport regulator 7 OS=Rattus norvegicus GN=Fxyd7 PE=1 SV=1 - [FXYD7_RAT]	Fxyd7	1.32535e+08	1.49224e+08	1.51189e+08	7.18013e+06	9.894e+06	8.53089e+06	12	8	10	2	4	2	8481.24	YES	NO	not determined	not calculated	776	835	transporter/channel, uncharacterized, brain specific isoform, may regulate Na/K ATPase ion channel	NO
Q924N5	Long-chain-fatty-acid--CoA ligase ACSBG1 OS=Rattus norvegicus GN=Acsbg1 PE=1 SV=1 - [ACBG1_RAT]	Acsbg1	9.40981e+07	1.1732e+08	1.00578e+08	7.1523e+06	0	4.93823e+06	42	46	41	5	0	5	81535.9	no	NO	not determined	not calculated	969	836	UD, metabolic enzyme, lipids, fatty acid biosynthesis and activation	NO
Q5PQN6	Spermatogenesis-defective protein 39 homolog OS=Rattus norvegicus GN=Vipas39 PE=2 SV=1 - [SPE39_RAT]	Vipas39	1.06629e+07	1.75229e+07	4.03383e+06	7.14941e+06	8.90263e+06	6.76745e+06	15	6	1	7	6	11	56796.1	no	NO	not determined	not calculated	2860	837	trafficking (others), endo-lysosomal recycling, accessory of vps33b	NO
P55051	Fatty acid-binding protein, brain OS=Rattus norvegicus GN=Fabp7 PE=1 SV=2 - [FABP7_RAT]	Fabp7	2.30575e+08	2.57036e+08	2.72129e+08	7.1347e+06	2.48662e+06	2.2341e+06	20	22	21	1	2	2	14854.4	no	NO	not determined	not calculated	546	838	UD, transporter/channel, lipid transport	NO
Q6AXX5	Protein Rdh11 OS=Rattus norvegicus GN=Rdh11 PE=1 SV=1 - [Q6AXX5_RAT]	Rdh11	2.06915e+07	2.2932e+07	1.33889e+07	7.10599e+06	659622	4.71585e+06	11	8	9	3	1	4	35099.2	YES	NO	not determined	not calculated	2225	839	metabolic enzyme, others, retinoids oxidoreductase, retinal dystrophy juvenile cataracts and short stature disease	NO
Q5U355	Itfg1 protein OS=Rattus norvegicus GN=Itfg1 PE=1 SV=1 - [Q5U355_RAT]	Itfg1	2.94503e+07	1.08769e+07	1.24639e+07	7.08104e+06	6.0483e+06	0	10	9	13	4	2	0	67329.2	YES	NO	not determined	not calculated	1880	840	UD, adhesion	NO
P63100	Calcineurin subunit B type 1 OS=Rattus norvegicus GN=Ppp3r1 PE=1 SV=2 - [CANB1_RAT]	Ppp3r1	4.87857e+08	4.59286e+08	4.23488e+08	7078974	7.01849e+06	0	44	44	46	2	2	0	18196.1	myristoylated	NO	not determined	not calculated	330	841	signaling, phosphatase, calcium binding	YES
D4A3H5	Chloride channel protein OS=Rattus norvegicus GN=Clcn6 PE=1 SV=1 - [D4A3H5_RAT]	Clcn6	1.17368e+07	1.54461e+07	5.48285e+06	7.03096e+06	1.26391e+07	1.25249e+07	5	3	2	9	6	6	96926.2	YES	NO	not determined	not calculated	2765	842	transporter/channel, chloride proton antiporter	NO
F1LQL1	Nitric oxide synthase OS=Rattus norvegicus GN=Nos1 PE=1 SV=2 - [F1LQL1_RAT]	Nos1	1.64448e+07	1.47886e+07	1.89746e+07	6.99079e+06	4.65596e+06	0	36	31	39	1	1	0	160358	no	NO	not determined	not calculated	2446	843	UD, metabolic enzyme, nitric oxide, a.k.a. nNOS, calmodulin binding	YES	marked as postsynaptic		but evidence for interaction with SV proteins (Jaffrey et al PNAS 2002)
D4A0T8	Protein Dhrs7 OS=Rattus norvegicus GN=Dhrs7 PE=1 SV=3 - [D4A0T8_RAT]	Dhrs7	0	1.15711e+07	8062846	6.98289e+06	0	7.31815e+06	0	9	2	2	0	2	38469.1	no	NO	not determined	not calculated	4157	844	UD, metabolic enzyme, oxidoreductase substrates such as steroids, prostaglandin, lipids	NO
A1A5P7	Pleckstrin homology domain containing, family A (Phosphoinositide binding specific) member 1 OS=Rattus norvegicus GN=Plekha1 PE=2 SV=1 - [A1A5P7_RAT]	Plekha1	2.52553e+06	5.75271e+06	2.54185e+06	6.95443e+06	6.40535e+06	3.86819e+06	1	2	1	4	4	3	38025.1	phosphoinositide binding	NO	not determined	not calculated	3890	845	UD, adapter/scaffold, bind specifically to PI(3,4)P2 to recruit proteins to plasma membrane	NO
M0RBN6	Neurexin-1-beta (Fragment) OS=Rattus norvegicus GN=Nrxn1 PE=4 SV=3 - [M0RBN6_RAT]	Nrxn1	6.41206e+07	6.46618e+07	6.50107e+07	6.91529e+06	2.0271e+07	4.84922e+06	14	11	13	2	13	2	101029	YES	NO	not determined	not calculated	1232	846	adhesion	YES	marked as presynaptic, active zone
P63324	40S ribosomal protein S12 OS=Rattus norvegicus GN=Rps12 PE=1 SV=2 - [RS12_RAT]	Rps12	3.198e+07	3.96971e+07	3.02915e+07	6.90169e+06	0	1.19514e+07	14	13	14	5	1	4	14515.6	no	NO	not determined	not calculated	1810	847	UD, ribosome, RNA processing and translation-related	YES	marked as post- and presynaptic
M0RD75	40S ribosomal protein S6 OS=Rattus norvegicus GN=Rps6 PE=1 SV=1 - [M0RD75_RAT]	Rps6	2.02934e+07	2.19577e+07	2.63536e+07	6.89003e+06	1.27749e+07	7.52202e+06	15	14	19	8	4	11	28403.9	no	YES	not determined	not calculated	2241	848	UD, ribosome, RNA processing and translation-related	YES	marked as post- and presynaptic
D4AE00	AP-3 complex subunit beta OS=Rattus norvegicus GN=Ap3b2 PE=1 SV=1 - [D4AE00_RAT]	Ap3b2	1.10648e+08	9.80033e+07	1.10445e+08	6.88169e+06	1.24376e+06	4.14029e+06	61	65	57	9	1	6	119068	no	NO	not determined	not calculated	875	849	adapter/scaffold, AP-3 complex, expression seen in Purkinje cells, cortical neurons, neuroectodermal tumors and graded in cerebral cortex (deeper layers exhibit stronger expression), epileptic encephalopathy early infantile 48 disease	NO
D4A5L9	Protein LOC679794 OS=Rattus norvegicus GN=LOC679794 PE=3 SV=1 - [D4A5L9_RAT]	LOC679794	2.17799e+09	2.19073e+09	2.15192e+09	6.86444e+06	1.61988e+07	1.51702e+07	133	129	127	4	5	4	11628	no	NO	not determined	not calculated	77	850	transporter/channel, electron transport, cytochrome c family, mitochondria	NO
P97878	Exocyst complex component 5 OS=Rattus norvegicus GN=Exoc5 PE=1 SV=1 - [EXOC5_RAT]	Exoc5	1.44318e+07	2.18995e+07	1.97165e+07	6.84375e+06	2.97924e+06	4.07147e+06	12	22	15	4	3	3	81684.7	no	NO	not determined	not calculated	2560	851	UD, trafficking (others), exocyst complex, ralGTPase and kinase binding	NO
P04785	Protein disulfide-isomerase OS=Rattus norvegicus GN=P4hb PE=1 SV=2 - [PDIA1_RAT]	P4hb	5.7536e+07	7.04971e+07	8.13137e+07	6.8336e+06	6.71162e+06	1.25977e+07	41	42	43	9	7	10	56915.7	no	NO	not determined	not calculated	1315	852	UD, protein folding, disulfide bonds rearrangement	NO
P07895	Superoxide dismutase [Mn], mitochondrial OS=Rattus norvegicus GN=Sod2 PE=1 SV=2 - [SODM_RAT]	Sod2	6.21253e+08	5.78647e+08	5.2698e+08	6.82959e+06	0	6.95923e+06	89	91	88	4	0	2	24658.6	no	NO	not determined	not calculated	270	853	metabolic enzyme, antioxidant, mitochondrial	NO
P16446	Phosphatidylinositol transfer protein alpha isoform OS=Rattus norvegicus GN=Pitpna PE=1 SV=2 - [PIPNA_RAT]	Pitpna	1.71041e+08	2.45558e+08	2.13575e+08	6.82514e+06	7.23485e+06	3.56654e+06	63	69	58	1	2	2	31887.1	no	NO	not determined	not calculated	669	854	transporter/channel, phospholipid transport, phosphatidylinositol and phosphatidylcholine transport	NO
P00388	NADPH--cytochrome P450 reductase OS=Rattus norvegicus GN=Por PE=1 SV=3 - [NCPR_RAT]	Por	4.27859e+07	5.02831e+07	4.36074e+07	6.7994e+06	4.62784e+06	9.18599e+06	25	33	32	4	7	13	76914.2	YES	NO	not determined	not calculated	1569	855	UD, metabolic enzyme, oxidoreduction, NADPH-dependent nitric oxide consumption in rat brain	NO
Q07014	Tyrosine-protein kinase Lyn OS=Rattus norvegicus GN=Lyn PE=1 SV=3 - [LYN_RAT]	Lyn	0	0	7.12483e+06	6.7351e+06	8.03267e+06	0	0	0	4	7	3	0	58622.6	palmitoylated	NO	not determined	not calculated	4158	856	signaling, kinase	YES	marked as postsynaptic
D3ZRI1	Ectonucleotide pyrophosphatase/phosphodiesterase 6 (Predicted), isoform CRA_a OS=Rattus norvegicus GN=Enpp6 PE=4 SV=1 - [D3ZRI1_RAT]	Enpp6	1.01223e+07	1.20006e+07	3.11501e+07	6.719e+06	4.61078e+06	4.78299e+06	13	12	12	10	1	3	50668.5	GPI anchor	NO	not determined	not calculated	2898	857	metaboli enzyme, lipids, phosphatidylcholine-specific lipase	NO
D3Z9H2	Hyaluronan and proteoglycan link protein 4 (Predicted) OS=Rattus norvegicus GN=Hapln4 PE=4 SV=1 - [D3Z9H2_RAT]	Hapln4	2.05667e+07	2.66771e+07	2.16902e+07	6.69711e+06	1.21296e+07	0	15	12	14	2	3	1	42702.5	no	NO	not determined	not calculated	2230	858	UD, adhesion, extracellular, accessory of hyaluronic acid	NO
A0A0G2JY03	Uncharacterized protein OS=Rattus norvegicus PE=1 SV=1 - [A0A0G2JY03_RAT]		1.51041e+08	1.39098e+08	1.48421e+08	6.68488e+06	5.68544e+06	5.17443e+06	33	35	29	4	4	2	28235.3	no	NO	not determined	not calculated	720	859	unknown	NO
Q66HG5	Transmembrane 9 superfamily member 2 OS=Rattus norvegicus GN=Tm9sf2 PE=2 SV=1 - [TM9S2_RAT]	Tm9sf2	2.06213e+07	1.86111e+07	1.95383e+07	6.67559e+06	0	4.76678e+06	17	14	13	1	0	1	75536.3	YES	NO	not determined	not calculated	2227	860	UD, transporter/channel, unknown small molecules, endosome, golgi outpost?	NO
Q78EG7	Protein tyrosine phosphatase type IVA 1 OS=Rattus norvegicus GN=Ptp4a1 PE=1 SV=1 - [TP4A1_RAT]	Ptp4a1	1.21329e+07	1.32139e+07	1.25708e+07	6.66958e+06	2.89048e+06	6.54653e+06	4	4	4	3	1	1	19802.2	farnesyl	NO	not determined	not calculated	2735	861	UD, signaling, phosphatase	NO
P37377	Alpha-synuclein OS=Rattus norvegicus GN=Snca PE=1 SV=1 - [SYUA_RAT]	Snca	1.28972e+09	1.16664e+09	1.26972e+09	6.61914e+06	8.44773e+06	8.95891e+06	109	102	108	5	4	8	14506.2	no	NO	not determined	not calculated	139	862	chaperone, interact with diverse proteins, SNARE complex assembly, PKC, calmodulin, caspases, phosphatases, lipases, Parkinson disease 1, Parkinson autosomal dominant disease 4, Dementia Lewy body disease	YES	marked as presynaptic, SV
Q6QBQ4	Phospholipid scramblase 3 OS=Rattus norvegicus GN=Plscr3 PE=2 SV=1 - [PLS3_RAT]	Plscr3	2.24637e+07	1.54758e+07	1.62148e+07	6.61128e+06	330587	1.45223e+07	7	6	5	1	2	1	31625.9	YES	NO	not determined	not calculated	2144	863	UD, transporter/channel, phospholipids transporter, ATP independent	NO
F1M790	Prostaglandin F2 receptor negative regulator OS=Rattus norvegicus GN=Ptgfrn PE=1 SV=3 - [F1M790_RAT]	Ptgfrn	4.6017e+06	4.62706e+06	9.48107e+06	6.608e+06	2.70731e+07	7.03526e+06	7	8	14	7	8	12	98606.7	YES	NO	not determined	not calculated	3576	864	UD, signal transduction, lipid receptorregulator, interact with CD9 and CD81	NO
D4A9H0; B0BN19	Protein Rab22a OS=Rattus norvegicus GN=Rab22a PE=4 SV=1 - [D4A9H0_RAT]	Rab22a	2.2779e+07	2.1955e+07	2.01686e+07	6.57811e+06	5.47648e+06	1.9273e+07	9	7	9	4	2	8	21761.1	geranylgeranyl	NO	not determined	not calculated	2124	865	small GTPases-related, Rabs	NO
G3V864	RCG28720 OS=Rattus norvegicus GN=Plppr4 PE=1 SV=1 - [G3V864_RAT]	Plppr4	7.37009e+07	7.56452e+07	7.95784e+07	6.57477e+06	4.67807e+06	5.03417e+06	56	48	46	6	8	7	83280	YES	NO	not determined	not calculated	1124	866	UD, metabolic enzyme, lipids, phospholipid metabolism, phosphatase, axogenesis	YES	marked as postsynaptic
P28818	Ras-specific guanine nucleotide-releasing factor 1 OS=Rattus norvegicus GN=Rasgrf1 PE=1 SV=1 - [RGRF1_RAT]	Rasgrf1	2.10807e+07	2.39099e+07	5.04824e+07	6.56727e+06	6.04614e+06	6.22275e+06	31	27	33	6	5	4	142591	no	NO	not determined	not calculated	2202	867	UD, small GTPases-related, accessory, dual specific ras/rap GDP/GTP exchange factor, synaptic plasticity, long-term memory	NO
P62832	60S ribosomal protein L23 OS=Rattus norvegicus GN=Rpl23 PE=2 SV=1 - [RL23_RAT]	Rpl23	1.88596e+07	1.99076e+07	1.95967e+07	6.55351e+06	2.99095e+06	9.84666e+06	3	3	2	4	2	4	14856.1	no	NO	not determined	not calculated	2324	868	UD, ribosome, RNA processing and translation-related	YES	marked as post- and presynaptic
Q68FP1	Gelsolin OS=Rattus norvegicus GN=Gsn PE=1 SV=1 - [GELS_RAT]	Gsn	4.83518e+07	4.88221e+07	4.69316e+07	6.53482e+06	8.20399e+06	8.11284e+06	26	33	27	6	10	8	86014.1	no	NO	not determined	not calculated	1461	869	UD, cytoskeleton regulator, actin filaments, calcium regulated, actin depolymerizing factor	NO
Q5BJL8	RCG49712, isoform CRA_c OS=Rattus norvegicus GN=Trappc2 PE=1 SV=1 - [Q5BJL8_RAT]	Trappc2	0	0	0	6.52707e+06	4.96486e+06	5.15531e+06	0	0	0	2	2	2	16430.1	no	NO	not determined	not calculated	4159	870	UD, trafficking (others), TRAPP complex	NO
P19945	60S acidic ribosomal protein P0 OS=Rattus norvegicus GN=Rplp0 PE=1 SV=2 - [RLA0_RAT]	Rplp0	4.10613e+07	4.46908e+07	4.56792e+07	6.51644e+06	4.39052e+06	1.44003e+07	15	13	10	9	4	4	34193.8	no	NO	not determined	not calculated	1601	871	UD, ribosome, RNA processing and translation-related	YES	marked as post- and presynaptic
A0A0G2JX74	Serine/threonine-protein kinase mTOR OS=Rattus norvegicus GN=Mtor PE=1 SV=1 - [A0A0G2JX74_RAT]	Mtor	1.06764e+07	1.47982e+07	1.13607e+07	6.45066e+06	1.04344e+07	9.20415e+06	26	27	32	17	16	19	288076	no	NO	not determined	not calculated	2859	872	UD, signaling, kinase, multiple pathways, shuttle between cytoplasm and nucleus, synapse to nucleus signaling? Smith-Kingsmore syndrome disease	YES	marked as postsynaptic		However, in the Tang et al PNAS 2002 paper refered in the SynGO entry, a significant mTOR and synapsin colocalization can be observed (fig.3); recent evidence also showing mTORC2 activity has presyynaptic effect (McCabe et al eLife 2020)
F1LMZ4	Ribosome-releasing factor 2, mitochondrial OS=Rattus norvegicus GN=Gfm2 PE=1 SV=2 - [F1LMZ4_RAT]	Gfm2	1.32714e+07	1.36256e+07	1.23221e+07	6.41868e+06	4.20774e+06	7.55633e+06	14	15	8	1	2	1	85860.6	no	NO	not determined	not calculated	2629	873	UD, ribosome, RNA processing and translation-related	NO
Q2KMM2	Trafficking protein particle complex subunit 1 OS=Rattus norvegicus GN=Trappc1 PE=2 SV=1 - [TPPC1_RAT]	Trappc1	8.50365e+06	6.95778e+06	9.08836e+06	6.41813e+06	2.10334e+07	1.65066e+07	5	2	5	7	8	8	16870.6	no	YES	not determined	not calculated	3071	874	trafficking (others), TRAPP core complex	NO
D4A1Q0	Protein LOC100361079 OS=Rattus norvegicus GN=LOC103691423 PE=4 SV=1 - [D4A1Q0_RAT]	LOC103691423	1.0561e+07	1.39344e+07	3.9771e+07	6.418e+06	0	4.89701e+06	3	4	10	1	0	1	12116.8	no	NO	not determined	not calculated	2867	875	UD, ribosome, RNA processing and translation-related	NO
Q6AXX6	Redox-regulatory protein FAM213A OS=Rattus norvegicus GN=Fam213a PE=1 SV=1 - [F213A_RAT]	Fam213a	4.09617e+07	7.24786e+07	6.35589e+07	6.41121e+06	7.06109e+06	4.67446e+06	26	34	27	5	5	3	25746.5	no	NO	not determined	not calculated	1604	876	signaling, antioxidant, MAPK pathway inhibition	NO
P54282	Voltage-dependent P/Q-type calcium channel subunit alpha-1A OS=Rattus norvegicus GN=Cacna1a PE=1 SV=1 - [CAC1A_RAT]	Cacna1a	5.30568e+07	5.49808e+07	5.24226e+07	6.40798e+06	0	4.10367e+06	68	65	70	8	0	7	267683	YES	NO	not determined	not calculated	1382	877	UD, transporter/channel, calcium, voltage-dependent, neurotransmission, spinocerebellar ataxia 6 disease	YES	marked as presynaptic, active zone
Q6AYT3	tRNA-splicing ligase RtcB homolog OS=Rattus norvegicus GN=Rtcb PE=2 SV=1 - [RTCB_RAT]	Rtcb	2.25009e+07	3.1322e+07	2.83806e+07	6.40737e+06	0	7.46477e+06	26	21	17	3	0	8	55213.9	no	NO	not determined	not calculated	2139	878	ribosome, RNA processing and translation-related	NO
P15999	ATP synthase subunit alpha, mitochondrial OS=Rattus norvegicus GN=Atp5a1 PE=1 SV=2 - [ATPA_RAT]	Atp5a1	1.09906e+10	1.16249e+10	1.05826e+10	6.40708e+06	5.70607e+06	5.58021e+06	913	805	793	4	8	5	59716.6	no	YES	not determined	not calculated	4	879	transporter/channel, ATP synthase, mitochondria	NO
Q01986	Dual specificity mitogen-activated protein kinase kinase 1 OS=Rattus norvegicus GN=Map2k1 PE=1 SV=2 - [MP2K1_RAT]	Map2k1	1.93152e+08	1.77609e+08	2.1654e+08	6.38757e+06	5.16054e+06	0	77	66	70	1	1	0	43437.4	no	NO	not determined	not calculated	605	881	signaling, kinase	YES	marked as postsynaptic
P36506	Dual specificity mitogen-activated protein kinase kinase 2 OS=Rattus norvegicus GN=Map2k2 PE=2 SV=1 - [MP2K2_RAT]	Map2k2	6.96412e+07	8.87765e+07	4.57974e+07	6.38757e+06	5.16054e+06	0	27	33	17	1	1	0	44254	no	NO	not determined	not calculated	1176	880	signaling, kinase	NO
B2RZ78	Vacuolar protein sorting-associated protein 29 OS=Rattus norvegicus GN=Vps29 PE=1 SV=2 - [VPS29_RAT]	Vps29	1.3152e+08	2.26383e+08	1.59512e+08	6.38711e+06	6.30347e+06	0	19	20	14	4	1	0	20455.6	no	NO	not determined	not calculated	782	882	UD, trafficking (others), cargo-selective complex	NO
A6JUQ6	Clavesin-2 OS=Rattus norvegicus GN=Clvs2 PE=1 SV=1 - [CLVS2_RAT]	Clvs2	2.47015e+07	8.8088e+06	6.0038e+06	6.38539e+06	0	0	9	3	2	1	0	0	37892.4	phosphoinositide binding	NO	not determined	not calculated	2047	883	UD, trafficking (others), late endosomes and lysossomes in neurons	NO
D3ZPN3	Myeloid leukemia factor 2 (Predicted), isoform CRA_a OS=Rattus norvegicus GN=Mlf2 PE=1 SV=1 - [D3ZPN3_RAT]	Mlf2	5.59962e+06	5.54994e+06	3.65068e+07	6.37234e+06	5.35792e+06	5.87337e+06	1	4	3	2	1	2	28037.2	no	NO	not determined	not calculated	3437	884	UD, unknown	NO
Q63615	Vacuolar protein sorting-associated protein 33A OS=Rattus norvegicus GN=Vps33a PE=1 SV=1 - [VP33A_RAT]	Vps33a	6.39209e+06	1860492	6.22311e+06	6.36506e+06	5.12463e+06	2.87688e+06	3	3	3	7	6	3	67471.1	YES	NO	not determined	not calculated	3337	885	UD, autophagy, involved in recruitment to lysosome, HOPS and CORVET endosomal tethering complex, mucopolysaccharidosis-plus syndrome disease	NO
Q03351	NT-3 growth factor receptor OS=Rattus norvegicus GN=Ntrk3 PE=1 SV=2 - [NTRK3_RAT]	Ntrk3	4.18924e+07	3.92319e+07	4.46766e+07	6.333e+06	0	5.82003e+06	24	22	23	3	0	5	97001.7	YES	NO	not determined	not calculated	1583	886	UD, signal transduction, activate the PIP3K/Akt survival pathway, synaptogenesis, synaptic maturation, interacts with PTPs	YES	marked as postsynaptic
P14668	Annexin A5 OS=Rattus norvegicus GN=Anxa5 PE=1 SV=3 - [ANXA5_RAT]	Anxa5	7.22481e+07	6.4535e+07	8.04933e+07	6.3329e+06	5.79433e+06	5.7589e+06	37	40	31	1	4	4	35722.3	calcium-dependent phospholipid binding	YES	not determined	not calculated	1144	887	membrane trafficking, exocytosis? Unclear	YES	marked as presynaptic, SV
F1M787	Catenin delta-2 OS=Rattus norvegicus GN=Ctnnd2 PE=1 SV=3 - [F1M787_RAT]	Ctnnd2	1.06522e+08	1.76041e+08	1.12086e+08	6.31907e+06	3.57996e+06	5.86313e+06	70	66	74	2	4	3	133442	no	NO	not determined	not calculated	895	888	signaling, wnt signalling, cell adhesion molecule signal transduction, autism disease	YES	marked as postsynaptic
F1LQ09	Protein Atl2 OS=Rattus norvegicus GN=Atl2 PE=1 SV=1 - [F1LQ09_RAT]	Atl2	1.60086e+07	1.34914e+07	1.68676e+07	6.31905e+06	9.23469e+06	5.49961e+06	11	14	12	5	2	6	66153.1	YES	NO	not determined	not calculated	2468	889	UD, trafficking (others), ER and golgi morphogenesis, GTPase activity	NO
P63090	Pleiotrophin OS=Rattus norvegicus GN=Ptn PE=1 SV=1 - [PTN_RAT]	Ptn	1.29471e+07	3.33673e+07	3.70613e+07	6.30493e+06	4.04092e+06	5.12746e+06	4	7	5	4	4	4	18856.6	no	NO	not determined	not calculated	2663	890	cell surface, secreted neuronal growth factor, neurite outgrowth	YES	marked as post- and presynaptic
Q99JD4	CLIP-associating protein 2 OS=Rattus norvegicus GN=Clasp2 PE=1 SV=1 - [CLAP2_RAT]	Clasp2	7.90298e+07	8.0802e+07	5.40481e+07	6.23657e+06	6.48439e+06	9.58024e+06	66	64	82	7	5	10	140551	no	NO	not determined	not calculated	1080	891	UD, cytoskeleton regulator, tubulin, microtubules plus end, clip2 accessory	NO
Q5EGY4	Synaptobrevin homolog YKT6 OS=Rattus norvegicus GN=Ykt6 PE=1 SV=1 - [YKT6_RAT]	Ykt6	7.42924e+07	7.38046e+07	7.6354e+07	6.23415e+06	9.56047e+06	6.43881e+06	31	34	21	5	4	6	22355.3	palmitoylated	NO	not determined	not calculated	1116	892	trafficking SNAREs	NO
Q5RKH5	Phosphorylase kinase, beta OS=Rattus norvegicus GN=Phkb PE=2 SV=1 - [Q5RKH5_RAT]	Phkb	1.4894e+07	1.58921e+07	8.78621e+06	6.20733e+06	0	1.78868e+06	9	13	9	3	0	2	123987	no	NO	not determined	not calculated	2523	893	UD, metabolic enzyme, glycogen	NO
D4A6W6	Protein RGD1561333 OS=Rattus norvegicus GN=RGD1561333 PE=3 SV=1 - [D4A6W6_RAT]	RGD1561333	4.68513e+07	4.39675e+07	3.50726e+07	6.20578e+06	1.50444e+07	4.42537e+06	12	14	12	5	5	8	28139.3	no	NO	not determined	not calculated	1495	894	UD, ribosome, RNA processing and translation-related	NO
P04166	Cytochrome b5 type B OS=Rattus norvegicus GN=Cyb5b PE=1 SV=2 - [CYB5B_RAT]	Cyb5b	3.2799e+08	2.8439e+08	3.96062e+08	6.19926e+06	0	6.8821e+06	36	31	29	3	0	6	16254.8	YES	NO	not determined	not calculated	431	895	transporter/channel, electron transport for membrane oxygenase (e.g. cyt5br), mitochondrial outer membrane	NO
F1LNP8	Poliovirus receptor-related 1 OS=Rattus norvegicus GN=Nectin1 PE=1 SV=2 - [F1LNP8_RAT]	Nectin1	3.6004e+07	3.50615e+07	3.4903e+07	6.18452e+06	7.90758e+06	6.18995e+06	17	19	19	2	2	4	57120.5	YES	NO	not determined	not calculated	1695	896	adhesion, presynaptic membrane, axon guidance, active zone	YES	marked as presynaptic, active zone
A0A0G2JTW5	26S proteasome non-ATPase regulatory subunit 1 OS=Rattus norvegicus GN=Psmd1 PE=1 SV=1 - [A0A0G2JTW5_RAT]	Psmd1	4.09767e+07	3.77405e+07	3.74337e+07	6.17368e+06	1.30343e+07	1.00683e+07	28	28	29	6	4	7	105559	no	NO	not determined	not calculated	1602	897	UD, proteasome	NO
P12369	cAMP-dependent protein kinase type II-beta regulatory subunit OS=Rattus norvegicus GN=Prkar2b PE=1 SV=3 - [KAP3_RAT]	Prkar2b	2.23185e+08	2.23438e+08	2.13822e+08	6.16856e+06	4.1734e+06	1.47737e+07	49	53	55	2	2	4	46093.9	no	NO	not determined	not calculated	562	898	signaling, kinase, PKA, cAMP signaling, MAPK	YES	marked as postsynaptic
P97603	Neogenin (Fragment) OS=Rattus norvegicus GN=Neo1 PE=1 SV=1 - [NEO1_RAT]	Neo1	1.19045e+07	1.20998e+07	1.56327e+07	6.1359e+06	1.6324e+06	4.51234e+06	22	19	25	4	4	5	150544	YES	NO	not determined	not calculated	2753	899	UD, adhesion, axon guidance	NO
Q62609	Noelin OS=Rattus norvegicus GN=Olfm1 PE=1 SV=1 - [NOE1_RAT]	Olfm1	1.12789e+08	1.28895e+08	1.05556e+08	6.09679e+06	1.33748e+07	7.42025e+06	29	35	32	2	3	6	55406.5	no	NO	not determined	not calculated	866	900	UD, surface, associate and regulate AMPAR, secreted, regional, predominantly expressed in the cortex and hippocampus	YES
A0A0A0MXX1	A-kinase anchor protein 7 isoforms delta and gamma OS=Rattus norvegicus GN=Akap7 PE=4 SV=1 - [A0A0A0MXX1_RAT]	Akap7	5.53911e+07	6.98401e+07	6.89288e+07	6.08239e+06	9.57089e+06	3.97501e+06	15	14	14	2	3	2	39306.3	no	NO	not determined	not calculated	1344	901	signaling, regulates PKA	YES
F1LSR8	Voltage-dependent calcium channel subunit alpha-2/delta-3 OS=Rattus norvegicus GN=Cacna2d3 PE=1 SV=3 - [F1LSR8_RAT]	Cacna2d3	3.99533e+07	4.65901e+07	8.18383e+07	6.07551e+06	6.38336e+06	1.56154e+07	24	28	29	8	9	3	122258	YES	NO	not determined	not calculated	1622	902	UD, transporter/channel, regulatory accessory subunit of P/Q, N, and L-type calcium channel	NO
P28480	T-complex protein 1 subunit alpha OS=Rattus norvegicus GN=Tcp1 PE=1 SV=1 - [TCPA_RAT]	Tcp1	1.28382e+08	1.36935e+08	1.32333e+08	6.04663e+06	3.91845e+06	6.25638e+06	51	52	45	8	4	8	60321.7	no	YES	not determined	not calculated	801	903	chaperone	NO
F1LRZ9	Protein Rundc3a OS=Rattus norvegicus GN=Rundc3a PE=1 SV=1 - [F1LRZ9_RAT]	Rundc3a	7.34559e+06	7.3729e+06	1.4835e+07	6.04448e+06	3.84739e+06	3.48272e+06	4	7	10	1	1	3	50772.4	no	NO	not determined	not calculated	3200	904	UD, small GTPases-related, accessory, effector of rap2a	NO
G3V6C9	CDC42 binding protein kinase alpha, isoform CRA_a OS=Rattus norvegicus GN=Cdc42bpa PE=1 SV=1 - [G3V6C9_RAT]	Cdc42bpa	2.01919e+07	3.78693e+07	2.41753e+07	6.04167e+06	5.8256e+06	4.14173e+06	18	26	25	6	1	4	196913	no	NO	not determined	not calculated	2250	905	signaling, kinase, regulation of actin cytoskeleton remodelling	NO
Q6IRJ7	Annexin OS=Rattus norvegicus GN=Anxa7 PE=1 SV=1 - [Q6IRJ7_RAT]	Anxa7	5.40643e+07	3.60839e+07	5.31299e+07	6.01918e+06	6.80259e+06	5.95913e+06	23	28	21	5	3	9	49987.3	calcium-dependent phospholipid binding	NO	not determined	not calculated	1369	906	UD, autophagy, promote membrane fusion, calcium	NO
Q6PEC4	S-phase kinase-associated protein 1 OS=Rattus norvegicus GN=Skp1 PE=1 SV=3 - [SKP1_RAT]	Skp1	1.43159e+08	1.76933e+08	1.83425e+08	5.9615e+06	4.5681e+06	5.45603e+06	30	24	23	2	3	2	18660.3	no	NO	not determined	not calculated	745	907	UD, PTM, ubiquitination, component of the SCF ubiquitin-ligase complex	YES
F1M7L6	Secretogranin III, isoform CRA_a OS=Rattus norvegicus GN=Scg3 PE=1 SV=2 - [F1M7L6_RAT]	Scg3	1.44346e+07	1.3647e+07	6.92466e+06	5.9383e+06	3.59961e+06	0	5	5	10	3	2	0	53219.9	no	NO	not determined	not calculated	2559	908	trafficking (others), neuropeptide, secreted, dense core vesicles, brain regional, pituitary gland and hypothalamus	NO
P20272	Cannabinoid receptor 1 OS=Rattus norvegicus GN=Cnr1 PE=1 SV=1 - [CNR1_RAT]	Cnr1	4.86336e+07	6.64714e+07	6.74605e+07	5.93192e+06	1.19507e+07	1.07074e+07	19	12	16	4	1	12	52810.3	YES	NO	not determined	not calculated	1458	909	signal transduction, endocannabinoids receptor (N-arachidonoylethanolamide, 2-arachidonoylglycerol), modulation of cAMP level, GABAergic and glutamatergic neurotransmissions and mitochondrial respiration,	YES	marked as presynaptic
D3ZT36	Protein Adam23 OS=Rattus norvegicus GN=Adam23 PE=4 SV=1 - [D3ZT36_RAT]	Adam23	6.80309e+07	6.85804e+07	6.63869e+07	5.91467e+06	8.41167e+06	4.97482e+06	26	30	27	9	6	8	91417.4	YES	NO	not determined	not calculated	1195	910	adhesion, extracellular matrix regulation, MMPs	YES	marked as presynaptic
D4A739	Catenin (Cadherin associated protein), alpha-like 1 (Predicted) OS=Rattus norvegicus GN=Ctnnal1 PE=1 SV=1 - [D4A739_RAT]	Ctnnal1	1.2749e+06	1.66793e+06	0	5.88125e+06	1.73084e+07	0	1	3	1	1	2	0	81582.3	no	NO	not determined	not calculated	4056	911	UD, adapter/scaffold, actin cytoskeleton, rho and arhGEF1 modulation	NO
Q05BA4	Myadm protein OS=Rattus norvegicus GN=Myadm PE=1 SV=1 - [Q05BA4_RAT]	Myadm	5.78723e+07	8.13918e+07	6.97395e+07	5870662	0	5.64298e+06	11	12	15	1	0	2	35095.1	YES	NO	not determined	not calculated	1310	912	UD, signaling, membrane raft organization, targets rac1, cytoskeleton regulator, negative actin regulation	NO
D3ZKY6	Protein Ankrd63 OS=Rattus norvegicus GN=Ankrd63 PE=1 SV=1 - [D3ZKY6_RAT]	Ankrd63	1.41355e+07	2.29557e+07	1.11197e+07	5.84417e+06	1.36487e+07	8.78907e+06	6	5	5	3	4	3	40972.1	no	NO	not determined	not calculated	2571	913	UD, unknown	NO
Q8VIL3	ZW10 interactor OS=Rattus norvegicus GN=Zwint PE=1 SV=1 - [ZWINT_RAT]	Zwint	3.54165e+07	3.72502e+07	4.06979e+07	5.83674e+06	1.27704e+06	0	12	16	19	1	1	0	30123.7	no	NO	not determined	not calculated	1712	914	UD, unknown, SNAREs interaction, a.k.a. snap25-interacting protein 30	NO
D3ZD73	Protein Ddx6 OS=Rattus norvegicus GN=Ddx6 PE=4 SV=1 - [D3ZD73_RAT]	Ddx6	7.62818e+07	4.58296e+07	8.53756e+07	5.82429e+06	5.81771e+06	5.85684e+06	7	10	6	2	2	1	54210.2	no	NO	not determined	not calculated	1101	915	ribosome, RNA processing and translation-related	NO
B2RZD4	60S ribosomal protein L34 OS=Rattus norvegicus GN=Rpl34 PE=2 SV=1 - [B2RZD4_RAT]	Rpl34	3.02246e+07	3.4266e+07	2.62275e+07	5.81742e+06	1.41299e+07	5.88908e+06	7	5	10	1	3	1	13284.5	no	NO	not determined	not calculated	1857	916	UD, ribosome, RNA processing and translation-related	YES	marked as post- and presynaptic
Q63135	Complement component receptor 1-like protein OS=Rattus norvegicus GN=Cr1l PE=1 SV=1 - [CR1L_RAT]	Cr1l	1.22846e+07	1.42033e+07	1.72645e+07	5.80501e+06	2.29156e+06	1.37693e+07	8	12	9	4	2	8	61639.7	no	NO	not determined	not calculated	2725	917	signal transduction, others, activate the complement system, synapse elimination	NO
P62278	40S ribosomal protein S13 OS=Rattus norvegicus GN=Rps13 PE=1 SV=2 - [RS13_RAT]	Rps13	3.72337e+07	2.97354e+07	3.90748e+07	5.7992e+06	8.31067e+06	8.79718e+06	8	2	8	4	4	2	17211.7	no	NO	not determined	not calculated	1669	918	ribosome, RNA processing and translation-related	YES	marked as post- and presynaptic
M0R776	Protein Mrps36 OS=Rattus norvegicus GN=Mrps36 PE=1 SV=1 - [M0R776_RAT]	Mrps36	2.30216e+08	2.40135e+08	2.15411e+08	5.79091e+06	2.34403e+06	2.88399e+06	31	32	33	1	1	2	11406	no	NO	not determined	not calculated	548	919	ribosome, RNA processing and translation-related, mitochondrial	NO
P16086	Spectrin alpha chain, non-erythrocytic 1 OS=Rattus norvegicus GN=Sptan1 PE=1 SV=2 - [SPTN1_RAT]	Sptan1	9.48453e+08	9.72471e+08	4.3099e+08	5.75286e+06	5.97753e+06	5.07516e+06	789	796	151	10	6	5	286534	no	NO	not determined	not calculated	184	920	cytoskeleton accessory, attaches integral membrane proteins to cytoskeletal elements	YES	marked as postsynaptic		but evidence for spectrin in the presynaptic side (Pielage et al Curr Biology 2005; Carlson et al J Neurochem 2010; Khanna et al Eur J Neurosci 2007)
D3ZGJ7	Protein Spock2 OS=Rattus norvegicus GN=Spock2 PE=4 SV=2 - [D3ZGJ7_RAT]	Spock2	1.98761e+08	1.64944e+08	1.07192e+08	5.74422e+06	8.78319e+06	1.47077e+07	7	6	10	2	1	1	46975	no	NO	not determined	not calculated	598	921	cell surface, secreted calcium-binding proteoglycan, neuronal growth, synapse assembly	NO
D3ZSY7	Protein Fbln7 OS=Rattus norvegicus GN=Fbln7 PE=4 SV=1 - [D3ZSY7_RAT]	Fbln7	0	0	0	5.73128e+06	1.18208e+07	1.47279e+07	0	0	0	2	1	1	47680.9	no	NO	not determined	not calculated	4160	922	UD, cell surface, secreted	NO
O08662	Phosphatidylinositol 4-kinase alpha OS=Rattus norvegicus GN=Pi4ka PE=1 SV=2 - [PI4KA_RAT]	Pi4ka	6.80536e+07	6.45041e+07	6.60929e+07	5.70539e+06	900310	0	84	74	73	1	1	0	236767	no	NO	not determined	not calculated	1194	923	metabolic enzyme, phosphoinositides, signaling, kinase, phosphate position 4 kinase, polymicrogyria perisylvian with cerebellar hypoplasia and arthrogryposis disease	NO
D3ZTX0	Transmembrane emp24 domain-containing protein 7 OS=Rattus norvegicus GN=Tmed7 PE=1 SV=1 - [TMED7_RAT]	Tmed7	1.44609e+07	2.31742e+07	1.26121e+07	5.64708e+06	5.3419e+06	0	8	5	4	1	1	0	25462.7	YES	NO	not determined	not calculated	2556	924	trafficking (others), vesicular retrograde transport golgi to ER	NO
O55043	Rho guanine nucleotide exchange factor 7 OS=Rattus norvegicus GN=Arhgef7 PE=1 SV=1 - [ARHG7_RAT]	Arhgef7	6.67156e+07	2.56946e+07	1.78759e+07	5.62453e+06	3.48542e+06	3.57659e+06	11	11	2	7	3	6	73094.2	no	NO	not determined	not calculated	1207	925	UD, small GTPases-related, accessory, rac1 GEF, interact with GIT1, accessory, guanyl exchange factor, CaMKK-CaMK1 signaling cascade, promote synaptogenesiss in hippocampal neurons	YES	marked as post- and presynaptic
D3ZD48	Protein Rab11fip2 OS=Rattus norvegicus GN=Rab11fip2 PE=4 SV=2 - [D3ZD48_RAT]	Rab11fip2	7.82857e+06	5.80171e+06	4.60269e+06	5.6245e+06	3.923e+06	3.55978e+06	4	5	4	1	2	2	58171.6	phosphoinositide binding	NO	not determined	not calculated	3145	926	small GTPases-related, accessory, rab11A and B interacting protein	NO
F1M1A6	Protein LOC681355 OS=Rattus norvegicus GN=LOC681355 PE=1 SV=2 - [F1M1A6_RAT]	LOC681355	5.26635e+07	7.2274e+07	6.96603e+07	5.59904e+06	4.09473e+06	4.38659e+06	8	7	8	3	2	2	33258.4	no	NO	not determined	not calculated	1389	927	UD, unknown	NO
P26431	Sodium/hydrogen exchanger 1 OS=Rattus norvegicus GN=Slc9a1 PE=1 SV=2 - [SL9A1_RAT]	Slc9a1	3.52671e+07	3.92658e+07	2.87453e+07	5.5929e+06	0	4.40366e+06	9	9	9	1	0	1	91588.7	YES	NO	not determined	not calculated	1718	928	UD, transporter/channel, sodium /proton antiporter, interact with calcineurin, pH regulation during active metabolism, major proton extruding system, Lichtenstein-Knorr disease (progressive cerebellar ataxia and severe progressive sensorineural hearing loss)	NO
D3ZV52	Intersectin 1 OS=Rattus norvegicus GN=Itsn1 PE=1 SV=3 - [D3ZV52_RAT]	Itsn1	4.37492e+07	4.59728e+07	4.91162e+07	5.58787e+06	7.48e+06	3.67169e+06	54	63	42	14	17	8	194076	no	NO	not determined	not calculated	1545	929	UD, endocytosis-related, adapter/scaffold, link between the endocytic membrane and actin assembly machinery, formation of clathrin-coated vesicles, isoform 1 is expressed almost exclusively in the brain, interacts with dynamin, CDC42, SNAP25 and SNAP23. Clusters several dynamin in a manner that is regulated by alternative splicing. Interacts with clathrin-associated proteins and other components …	YES	marked as post- and presynaptic, SV
F1LN18	Hypoxia up-regulated protein 1 OS=Rattus norvegicus GN=Hyou1 PE=2 SV=1 - [F1LN18_RAT]	Hyou1	4.65528e+07	5.48137e+07	5.08795e+07	5.56323e+06	3.68065e+06	5.14208e+06	38	44	35	7	5	5	111151	no	YES	not determined	not calculated	1498	930	chaperone, anaerobic-induced cellular protection mechanism	NO
Q8CGU6	Nicastrin OS=Rattus norvegicus GN=Ncstn PE=1 SV=1 - [NICA_RAT]	Ncstn	4.18636e+06	1.65098e+07	1.26144e+07	5.56199e+06	1.54597e+06	0	3	6	5	2	2	1	78350.4	YES	NO	not determined	not calculated	3634	931	UD, signaling, gamma-secretase complex regulation	YES	marked as presynaptic
F1M9N9	Protein Ank2 OS=Rattus norvegicus GN=Ank2 PE=1 SV=3 - [F1M9N9_RAT]	Ank2	3.05733e+08	1.67457e+08	1.7369e+08	5.54969e+06	5.83577e+06	6.4156e+06	394	182	198	20	20	21	427002	no	NO	not determined	not calculated	446	933	cytoskeleton accessory, attaches integral membrane proteins to cytoskeletal elements	NO
F1LM42	Protein Ank2 OS=Rattus norvegicus GN=Ank2 PE=4 SV=2 - [F1LM42_RAT]	Ank2	2.74091e+08	333435233	3.20367e+08	5.54969e+06	5.83577e+06	6.4156e+06	377	399	410	20	20	21	433253	no	NO	not determined	not calculated	485	932	cytoskeleton accessory, attaches integral membrane proteins to cytoskeletal elements	NO
D4AEH3	Proteasome (Prosome, macropain) 26S subunit, non-ATPase, 7 (Predicted) OS=Rattus norvegicus GN=Psmd7 PE=4 SV=1 - [D4AEH3_RAT]	Psmd7	1.67039e+07	1.73494e+07	5.39063e+06	5.52729e+06	6.53245e+06	0	3	4	1	2	1	0	36469.2	no	NO	not determined	not calculated	2430	934	UD, proteasome	NO
D4A4P8	Protein tweety homolog OS=Rattus norvegicus GN=Ttyh2 PE=1 SV=2 - [D4A4P8_RAT]	Ttyh2	7.16976e+06	7.89439e+06	3.46634e+06	5.47718e+06	0	8.20305e+06	4	4	2	2	0	3	62494.2	YES	NO	not determined	not calculated	3229	935	transporter/channel, chloride, large conductance, calcium-acrivated,	NO
D3ZC55	Heat shock 70kDa protein 12A (Predicted), isoform CRA_a OS=Rattus norvegicus GN=Hspa12a PE=1 SV=1 - [D3ZC55_RAT]	Hspa12a	1.60385e+08	1.505e+08	1.47948e+08	5.47607e+06	3.81652e+06	6.02677e+06	68	76	73	4	2	5	74783.5	no	NO	not determined	not calculated	697	936	unknown, chaperone?, expression in the frontal and occipital cortical regions, reduced across subjects with schizophrenia disease (non human primate model)	NO
O88767	Protein deglycase DJ-1 OS=Rattus norvegicus GN=Park7 PE=1 SV=1 - [PARK7_RAT]	Park7	5.60535e+08	7.749e+08	6.62847e+08	5.47023e+06	6.31517e+06	9.65266e+06	74	72	65	4	2	3	19961.4	palmitoylated	NO	not determined	not calculated	294	937	PTM, deglycation, a.k.a. Park7, Parkinson disease 7	NO
Q5U2S7	Proteasome (Prosome, macropain) 26S subunit, non-ATPase, 3 OS=Rattus norvegicus GN=Psmd3 PE=1 SV=1 - [Q5U2S7_RAT]	Psmd3	2.2877e+07	2.73459e+07	2.37616e+07	5.39437e+06	7.34137e+06	1.12777e+07	37	37	30	10	8	12	60650.3	no	NO	not determined	not calculated	2120	938	UD, proteasome	NO
Q63488	Sodium-dependent phosphate transporter 2 OS=Rattus norvegicus GN=Slc20a2 PE=1 SV=1 - [S20A2_RAT]	Slc20a2	2.07101e+07	3.08941e+07	1.93558e+07	5.38821e+06	0	2.60273e+06	13	14	7	3	0	2	70702.3	YES	NO	not determined	not calculated	2223	939	UD, transporter/channel, sodium/phosphate symporter, basal ganglia idiopathic 1 disease	NO
P11167	Solute carrier family 2, facilitated glucose transporter member 1 OS=Rattus norvegicus GN=Slc2a1 PE=1 SV=1 - [GTR1_RAT]	Slc2a1	1.60162e+08	1.38585e+08	1.39135e+08	5.34924e+06	5.88572e+06	5188125	19	17	21	2	2	2	53845.4	YES	NO	not determined	not calculated	700	940	UD, transporter/channel, glucose uptake, a.k.a. GLUT-1, GLUT1 deficiency syndromes disease, epilepsy idiopathic generalized 12, dystonia 9	NO
P20070	NADH-cytochrome b5 reductase 3 OS=Rattus norvegicus GN=Cyb5r3 PE=1 SV=2 - [NB5R3_RAT]	Cyb5r3	8.74332e+07	1.07062e+08	9.92075e+07	5.324e+06	0	3.07364e+06	31	20	24	4	0	4	34152.7	myristoylated	NO	not determined	not calculated	1015	941	metabolic enzyme, lipids, fatty acids desaturation and elongation, cholesterol biosynthesis	NO
F1M951	Tyrosine-protein phosphatase non-receptor type 23 OS=Rattus norvegicus GN=Ptpn23 PE=1 SV=1 - [F1M951_RAT]	Ptpn23	2.15913e+07	2.51264e+07	2.14049e+07	5.3124e+06	1.5372e+07	4.86429e+06	14	10	21	10	9	8	182073	no	YES	not determined	not calculated	2184	942	UD, protein transport, ubiquitin-dependent trafficking	NO
P70507	G protein-coupled receptor kinase 4 OS=Rattus norvegicus GN=Grk4 PE=1 SV=1 - [GRK4_RAT]	Grk4	0	1.26015e+06	0	5.30699e+06	0	861712	0	1	0	1	0	2	67739.2	no	NO	not determined	not calculated	4161	943	UD, signaling, kinase, desensitization of GABAB receptors in cerebellum, motor learning	NO
F1LYZ8	Protein Ppp1r21 OS=Rattus norvegicus GN=Ppp1r21 PE=1 SV=3 - [F1LYZ8_RAT]	Ppp1r21	3.36734e+07	3.28963e+07	2.80308e+07	5.30278e+06	0	4.40217e+06	31	27	21	1	0	1	88305.5	no	NO	not determined	not calculated	1761	944	signaling, phosphatase, wide range of pathways	NO
O35049	Sphingomyelin phosphodiesterase 3 OS=Rattus norvegicus GN=Smpd3 PE=4 SV=1 - [G3V611_RAT]	Smpd3	3.72567e+07	3.30705e+07	1.23056e+07	5.28765e+06	0	1.16141e+06	4	9	6	2	0	1	68967.1	palmitoylated	NO	not determined	not calculated	1667	945	UD, metabolic enzyme, lipids, sphingolipid metabolism, signaling and dopamine uptake	NO
Q5XIC6	Proteasome (Prosome, macropain) 26S subunit, non-ATPase, 12 OS=Rattus norvegicus GN=Psmd12 PE=1 SV=1 - [Q5XIC6_RAT]	Psmd12	1.22098e+07	1.77335e+07	8.66184e+06	5.28491e+06	0	3.96348e+06	17	10	8	1	0	1	52902.5	no	NO	not determined	not calculated	2731	946	proteasome	NO
P34926	Microtubule-associated protein 1A OS=Rattus norvegicus GN=Map1a PE=1 SV=1 - [MAP1A_RAT]	Map1a	5.17108e+08	2.65871e+08	2.58963e+08	5.27582e+06	3.11281e+06	8.44337e+06	185	170	188	7	8	8	299348	no	YES	not determined	not calculated	317	947	cytoskeleton regulator, tubulin, microtubules, cross-bridging between microtubules and other skeletal elements	NO
F1LNF0	Protein Myh14 OS=Rattus norvegicus GN=Myh14 PE=1 SV=1 - [F1LNF0_RAT]	Myh14	6.12438e+07	5.01975e+07	5.9812e+07	5.24914e+06	0	2.32922e+06	62	48	59	1	0	1	228775	no	NO	not determined	not calculated	1271	948	UD, cytoskeleton, molecular motor, a.k.a. myosin-14, deafness autosomal dominant 4A disease	NO
Q80W92	Protein VAC14 homolog OS=Rattus norvegicus GN=Vac14 PE=1 SV=1 - [VAC14_RAT]	Vac14	1.14e+07	5.22342e+07	5.06546e+07	5.24299e+06	0	3.58289e+06	5	11	8	3	0	3	88011.6	no	NO	not determined	not calculated	2798	949	signaling, regulation of lipid kinases, metabolic enzyme, phosphoinositides, synthesis/turnover of PI(3,5)P2, striatonigral degeneration childhood-onset disease	NO
Q6P6G5	Protein YIPF1 OS=Rattus norvegicus GN=Yipf1 PE=2 SV=1 - [YIPF1_RAT]	Yipf1	0	0	0	5.2344e+06	3.82224e+06	0	1	0	0	1	1	0	34260.7	YES	NO	not determined	not calculated	4162	950	UD, small GTPases-related, accessory, rabs	NO
Q499Q2	Protein Tpd52l1 OS=Rattus norvegicus GN=Tpd52l1 PE=2 SV=1 - [Q499Q2_RAT]	Tpd52l1	2.00701e+07	2.42392e+07	2.90041e+07	5.2178e+06	1.20831e+07	2.22845e+07	15	13	13	4	6	2	23046.4	no	NO	not determined	not calculated	2257	951	UD, signaling, MAPK, proapoptotic pathway	NO
Q5HZX7	Lipid droplet-associated hydrolase OS=Rattus norvegicus GN=Ldah PE=2 SV=1 - [LDAH_RAT]	Ldah	0	0	0	5.15737e+06	1.67843e+06	3.55096e+06	0	0	0	4	2	1	36857	no	NO	not determined	not calculated	4163	952	metabolic enzyme, lipids, cholesterol turnover	NO
M0R8C1	Receptor expression-enhancing protein OS=Rattus norvegicus GN=Reep2 PE=3 SV=2 - [M0R8C1_RAT]	Reep2	2.26014e+07	2.03807e+07	2.44386e+07	5.15545e+06	0	7.39095e+06	4	7	9	3	0	3	27964.8	YES	NO	not determined	not calculated	2134	953	UD, trafficking (others), ER network, odorant receptors to cell membrane, spastic paraplegia 72 disease	NO
P61150	Fibroblast growth factor 12 OS=Rattus norvegicus GN=Fgf12 PE=1 SV=1 - [FGF12_RAT]	Fgf12	1.97075e+07	2.51182e+07	1.97443e+07	5.14903e+06	6.30601e+07	0	2	4	4	2	1	0	27382.1	no	NO	not determined	not calculated	2279	954	UD, signal transduction, accessory, sodium channel activity regulator, promote neuronal excitability, epileptic encephalopathy early infantle 47 disease	NO
P85515	Alpha-centractin OS=Rattus norvegicus GN=Actr1a PE=1 SV=1 - [ACTZ_RAT]	Actr1a	1.5186e+08	1.20533e+08	1.75381e+08	5.14222e+06	2.312e+06	0	35	34	33	5	1	0	42586.9	no	NO	not determined	not calculated	717	955	cytoskeleton regulator, microtubules-based vesicle motility	NO
O35964	Endophilin-A2 OS=Rattus norvegicus GN=Sh3gl1 PE=1 SV=1 - [SH3G1_RAT]	Sh3gl1	6.93802e+08	7.62565e+08	5.61647e+08	5.1322e+06	3.2142e+06	0	94	78	78	7	6	0	41466.2	no	NO	not determined	not calculated	251	956	endocytosis-related, bind arc, dynamin-1 and synaptojanin, synaptic vesicle uncoating	YES	marked as post- and presynaptic
P23711	Heme oxygenase 2 OS=Rattus norvegicus GN=Hmox2 PE=1 SV=1 - [HMOX2_RAT]	Hmox2	2.54416e+07	3.59597e+07	2.88639e+07	5.12451e+06	6.21917e+06	4.3827e+06	22	20	21	2	1	2	35739.7	no	NO	not determined	not calculated	2014	957	UD, metabolic enzyme, implicated in the production of carbon monoxide neurotransmitter in brain	NO
Q04589	Fibroblast growth factor receptor 1 OS=Rattus norvegicus GN=Fgfr1 PE=1 SV=1 - [FGFR1_RAT]	Fgfr1	0	3.02151e+06	2.83267e+06	5.1213e+06	8.64984e+06	0	1	2	2	3	3	0	91765.9	YES	NO	not determined	not calculated	4164	958	UD, signal transduction, neuronal development	NO
P14669	Annexin A3 OS=Rattus norvegicus GN=Anxa3 PE=1 SV=4 - [ANXA3_RAT]	Anxa3	4.1902e+07	4.28809e+07	5.35811e+07	5.12056e+06	6.63123e+06	3121111	25	21	25	4	6	3	36340.6	calcium-dependent phospholipid binding	NO	not determined	not calculated	1582	959	UD, metabolic enzyme, phosphoinositides, phospholipase A2 inhibitor, hippoampus development	NO
Q9QX69	LanC-like protein 1 OS=Rattus norvegicus GN=Lancl1 PE=1 SV=2 - [LANC1_RAT]	Lancl1	1.49755e+08	1.32189e+08	1.514e+08	5.11223e+06	4.37376e+06	4.11898e+06	44	32	34	2	4	1	45210.5	no	YES	not determined	not calculated	725	960	signal transduction, part of NGF pathway, cerebellum	NO
Q0ZHH6	Atlastin-3 OS=Rattus norvegicus GN=Atl3 PE=2 SV=2 - [ATLA3_RAT]	Atl3	3.37861e+06	2.96708e+06	3.08278e+06	5.10917e+06	0	1.70549e+06	2	1	2	2	0	2	60211.2	YES	NO	not determined	not calculated	3767	961	UD, trafficking (others), GTPase activity, tether membranes, reticulum organization, dynamin-like, neuropathy hereditary sensory 1F disease	NO
P43425	Guanine nucleotide-binding protein G(I)/G(S)/G(O) subunit gamma-7 OS=Rattus norvegicus GN=Gng7 PE=2 SV=2 - [GBG7_RAT]	Gng7	1.50816e+08	1.38723e+08	1.40041e+08	5.09827e+06	7.77063e+06	7.74007e+06	14	15	15	2	1	1	7518.94	lipid anchor (myr, palm	NO	not determined	not calculated	721	962	UD, signal transduction, trimeric GTPases	NO
B1WC34	Protein Prkcsh OS=Rattus norvegicus GN=Prkcsh PE=1 SV=1 - [B1WC34_RAT]	Prkcsh	5.65564e+07	6.79851e+07	6.76009e+07	5.09394e+06	1.99112e+06	5.98818e+06	28	25	26	2	4	6	59181.1	no	NO	not determined	not calculated	1328	963	UD, metabolic enzyme, N-glycan, PTM, protein glycosylation, calcium-PKC-ion channels binding	NO
P40748	Synaptotagmin-3 OS=Rattus norvegicus GN=Syt3 PE=1 SV=1 - [SYT3_RAT]	Syt3	1.64847e+07	1.49996e+07	1.16065e+07	5.09044e+06	5.12164e+06	4.43389e+06	16	11	10	0	2	2	63302.6	YES	NO	not determined	not calculated	2442	964	UD, trafficking (others), exocytosis, unknown function, calcium sensor	YES	marked as SV
Q925C0	Synaptotagmin-9 OS=Rattus norvegicus GN=Syt9 PE=1 SV=1 - [SYT9_RAT]	Syt9	1.46408e+06	1.95173e+06	1.49999e+06	5.09044e+06	0	4.43389e+06	1	1	4	0	2	2	56197.5	YES	NO	not determined	not calculated	4036	965	UD, trafficking (others), a.k.a. synaptotagmin-V, exocytosis, unknown function, calcium sensor	YES	marked as SV
D3ZPX4	Plexin-A3 OS=Rattus norvegicus GN=Plxna3 PE=3 SV=1 - [PLXA3_RAT]	Plxna3	0	4.92812e+07	4.38727e+07	5.05259e+06	2.02313e+06	2.57495e+06	0	16	21	6	2	2	207849	YES	NO	not determined	not calculated	4165	966	UD, signal transduction, co-receptor of SEMA3A and 3F, axon guidance	NO
F1M4A0	Protein Tjp1 OS=Rattus norvegicus GN=Tjp1 PE=1 SV=2 - [F1M4A0_RAT]	Tjp1	2.01041e+08	2.96743e+07	2.56879e+07	5.03837e+06	0	0	34	27	32	2	0	0	193912	no	NO	not determined	not calculated	591	967	UD, adhesion	NO
O35977	Glial cell line derived neurotrophic factor family receptor alpha 2 OS=Rattus norvegicus GN=Gfra2 PE=2 SV=1 - [O35977_RAT]	Gfra2	1.31068e+07	8.39179e+06	7.03224e+06	5.0219e+06	1.07937e+06	1.85251e+06	5	4	4	1	1	2	51635	GPI anchor	NO	not determined	not calculated	2647	968	surface, signaling modulation of receptors, secreted	NO
B2GV74	Kinesin light chain 2 (Predicted), isoform CRA_b OS=Rattus norvegicus GN=Klc2 PE=1 SV=1 - [B2GV74_RAT]	Klc2	3.13306e+07	4.15959e+07	4.14913e+07	4.98529e+06	2.90568e+06	2.94603e+06	43	44	40	5	3	2	68569.1	no	NO	not determined	not calculated	1829	969	UD, cytoskeleton, molecular motor microtubules, spastic paraplegia optic atrophy and neuropathy disease	NO
P10362	Secretogranin-2 OS=Rattus norvegicus GN=Scg2 PE=1 SV=1 - [SCG2_RAT]	Scg2	7.78185e+07	9.27799e+07	8.12205e+07	4.97293e+06	2.54213e+06	0	28	27	30	3	3	0	70987.4	no	NO	not determined	not calculated	1091	970	trafficking (others), neuropeptide, secreted, dense core vesicles, brain regional, pituitary gland and hypothalamus	YES	marked presynaptic, dense core vesicles
F1LZX9	Protein Itgav OS=Rattus norvegicus GN=Itgav PE=1 SV=3 - [F1LZX9_RAT]	Itgav	1.07525e+07	1.28099e+07	1.8638e+07	4.9625e+06	2.0756e+06	2.34191e+06	14	30	24	6	6	4	115507	YES	NO	not determined	not calculated	2850	971	UD, adhesion	NO
F1M9N7	Arf-GAP domain and FG repeat-containing protein 1 OS=Rattus norvegicus GN=Agfg1 PE=1 SV=2 - [F1M9N7_RAT]	Agfg1	3.20386e+07	2.65423e+07	3.04998e+07	4.95651e+06	0	6.95015e+06	7	9	8	3	1	2	58019	no	NO	not determined	not calculated	1808	972	ribosome, RNA processing and translation-related	NO
D3ZMD4	Protein Ccdc85a OS=Rattus norvegicus GN=Ccdc85a PE=1 SV=2 - [D3ZMD4_RAT]	Ccdc85a	3.24372e+06	3.18199e+06	9.26319e+06	4.94285e+06	5.2265e+06	3.66111e+06	2	5	7	9	7	4	59459.5	no	NO	not determined	not calculated	3783	973	UD, unknown, cortical development?	NO
F7EN52	Cyp46a1 protein OS=Rattus norvegicus GN=Cyp46a1 PE=2 SV=2 - [F7EN52_RAT]	Cyp46a1	2.88841e+07	2.62747e+07	2.83676e+07	4.92502e+06	6.25338e+06	7.2065e+06	22	22	18	4	2	8	56663.5	YES	NO	not determined	not calculated	1898	974	UD, metabolic enzyme, lipids, cholesterol catabolism, a.k.a. cholesterol 24 hydrolase, regional, specifically expressed in brain, mRNA distributed with higher levels in gray matter zones and lower levels in regions rich in white matter,	NO
Q5FVC2	Rho guanine nucleotide exchange factor 2 OS=Rattus norvegicus GN=Arhgef2 PE=2 SV=1 - [ARHG2_RAT]	Arhgef2	3.40775e+07	3.61649e+07	8.23024e+07	4.91331e+06	3.07792e+06	3.27965e+06	39	41	33	5	7	5	133257	no	NO	not determined	not calculated	1748	975	UD, small GTPases-related, accessory, rho signaling, GEF activity, cytoskeleton microtubules accessory	YES	marked as postsynaptic		but evidence also for presynaptic mRNA expression (Arey et al Sci Rep 2019)
Q9Z143	Semaphorin-4F OS=Rattus norvegicus GN=Sema4f PE=2 SV=1 - [SEM4F_RAT]	Sema4f	0	3.7853e+06	3.98825e+06	4.90521e+06	5.77634e+06	2.44569e+06	0	2	2	1	3	3	84244.9	YES	NO	not determined	not calculated	4166	976	UD, signal transduction, cell surface, axon guidance	YES	marked as postsynaptic
Q66H91	G protein-coupled receptor kinase interacting ArfGAP 2 OS=Rattus norvegicus GN=Git2 PE=1 SV=1 - [Q66H91_RAT]	Git2	2.027e+07	2.09609e+07	2.18759e+07	4.90213e+06	5.07719e+06	0	10	6	8	1	1	0	84472.4	no	NO	not determined	not calculated	2243	977	adapter/scaffold, active zone, arf binding, scaffold for SV trafficking, regulation of synaptic strength, adhesion, cytoskeleton organization molecules, cycle between at least 3 distinct intracellular compartments, including focal adhesions, cytoplasmic complexes and membrane protrusions	YES	marked as SV
Q63116	Tyrosine-protein kinase receptor OS=Rattus norvegicus GN=Kit PE=2 SV=1 - [Q63116_RAT]	Kit	7.61679e+07	8.03102e+07	7.85873e+07	4.86392e+06	1.49462e+06	1.15535e+07	19	15	12	6	4	3	108886	YES	NO	not determined	not calculated	1102	978	UD, signaling, kinase	NO
F1LMB9	Exocyst complex component 2 OS=Rattus norvegicus GN=Exoc2 PE=1 SV=1 - [F1LMB9_RAT]	Exoc2	1.62637e+07	1.47362e+07	8.71428e+06	4.85981e+06	5.20816e+06	2.43906e+06	15	21	14	11	6	5	103953	no	NO	not determined	not calculated	2454	979	UD, trafficking (others), exocyst complex, ralGTPase and kinase binding	YES
P17074	40S ribosomal protein S19 OS=Rattus norvegicus GN=Rps19 PE=2 SV=3 - [RS19_RAT]	Rps19	5.13188e+07	4.08863e+07	3.97785e+07	4.85493e+06	5.72228e+06	1.17953e+06	22	13	20	6	6	2	16075.6	no	NO	not determined	not calculated	1413	980	UD, ribosome, RNA processing and translation-related	YES	marked as postsynaptic		ribosomal related, based only on MS analysis of PSD fraction
Q6P727	Mitogen-activated protein kinase OS=Rattus norvegicus GN=Mapk9 PE=1 SV=1 - [Q6P727_RAT]	Mapk9	1.09031e+07	8.7014e+06	7.96278e+06	4.85071e+06	6.02076e+06	6.86817e+06	3	4	1	2	4	2	43877.2	no	NO	not determined	not calculated	2838	981	UD, signaling, multiple pathways, JUN kinase, DCLK2	NO
A0A140UHX6	Protein Sptb OS=Rattus norvegicus GN=Sptb PE=1 SV=1 - [A0A140UHX6_RAT]	Sptb	4.09294e+08	2.80655e+08	4.14641e+08	4.84948e+06	0	2.01891e+06	92	72	98	3	0	4	267859	no	NO	not determined	not calculated	370	982	UD, cytoskeleton accessory, attaches integral membrane proteins to cytoskeletal elements	YES	marked as postsynaptic		but evidence for spectrin in the presynaptic side (Pielage et al Curr Biology 2005; Carlson et al J Neurochem 2010; Khanna et al Eur J Neurosci 2007)
O08835	Synaptotagmin-11 OS=Rattus norvegicus GN=Syt11 PE=2 SV=2 - [SYT11_RAT]	Syt11	1.25985e+07	5.33322e+06	0	4.83494e+06	4.88177e+06	3.78558e+06	8	6	0	4	3	3	48237.3	YES	NO	not determined	not calculated	2696	983	UD, trafficking (others), a non-calcium binding synaptotagmin, clathrin-mediated and bulk endocytosis regulation (' clamp' function), active zone, schizophrenia, autosomal recessive juvenile Parkinson's Disease	YES	marked as post- and presynaptic, SV, active zone		and the reference cited notifies that the distribution in dendritic spine is rare…
O08618	Phosphoribosyl pyrophosphate synthase-associated protein 2 OS=Rattus norvegicus GN=Prpsap2 PE=1 SV=1 - [KPRB_RAT]	Prpsap2	4.48913e+07	4.47825e+07	4.21429e+07	4.81489e+06	3.20793e+06	5.90254e+06	14	18	19	2	1	2	40840.3	no	NO	not determined	not calculated	1527	984	metabolic enzyme, nucleosides biosynthesis	NO
Q9WV63	Kinesin-like protein KIF2A OS=Rattus norvegicus GN=Kif2a PE=1 SV=2 - [KIF2A_RAT]	Kif2a	5.10497e+07	5.6694e+07	5.3434e+07	4.81038e+06	3.11217e+06	1.45766e+06	42	26	32	4	1	2	79639.6	no	NO	not determined	not calculated	1422	985	cytoskeleton, molecular motors, microtubules plus end directed, axonal growth, cortical dysplasia complex with other brain malformations 3 disease	NO
D3ZWP6	Protein Plxna2 OS=Rattus norvegicus GN=Plxna2 PE=1 SV=1 - [D3ZWP6_RAT]	Plxna2	6.38852e+07	3.23034e+07	5.43873e+07	4.80543e+06	2.05223e+06	1.04488e+07	35	28	37	3	4	5	211469	YES	NO	not determined	not calculated	1234	986	UD, signal transduction, regulate semaphorin receptor activity, axon guidance	NO
Q6MG60	N(G),N(G)-dimethylarginine dimethylaminohydrolase 2 OS=Rattus norvegicus GN=Ddah2 PE=1 SV=1 - [DDAH2_RAT]	Ddah2	6.15035e+07	6.68416e+07	6.86173e+07	4.7795e+06	5.88607e+06	4.01031e+06	23	16	20	4	4	4	29669.4	no	NO	not determined	not calculated	1268	987	UD, metabolic enzyme, nitric oxide, NO-NOS system regulation by modulating free ADMA, MMA, inhibited by zinc ions, PTM nitrosylation	NO
A0A0G2KA25	Transmembrane 9 superfamily member OS=Rattus norvegicus GN=Tm9sf4 PE=1 SV=1 - [A0A0G2KA25_RAT]	Tm9sf4	1.82046e+07	5.29024e+06	3.11306e+06	4.76678e+06	6.67559e+06	0	9	4	8	1	1	0	74680.1	YES	NO	not determined	not calculated	2360	988	UD, transporter/channel, V-ATPase complex accessory, regulate the assembly of V-ATPase complex, interact with Atp6v1h	NO
Q8R511	Formin-binding protein 1 OS=Rattus norvegicus GN=Fnbp1 PE=1 SV=2 - [FNBP1_RAT]	Fnbp1	1.55765e+07	2.11942e+07	2.57089e+07	4.76428e+06	4.45502e+06	3.00674e+06	23	18	19	6	5	7	71248.5	no	NO	not determined	not calculated	2488	989	UD, cytoskeleton accessory, actin reorganization, required to coordinate membrane tubulation with the actin cytoskeleton during the late stage of clathrin-mediated endocytosis	NO
Q63604	BDNF/NT-3 growth factors receptor OS=Rattus norvegicus GN=Ntrk2 PE=1 SV=1 - [NTRK2_RAT]	Ntrk2	5.62612e+07	5.44008e+07	5.59956e+07	4.74786e+06	0	5.82003e+06	15	20	17	7	0	6	92127.1	YES	NO	not determined	not calculated	1333	990	UD, signal transduction, mediate neuronal growth and survival, synaptogenesis, synaptic maturation	YES	marked as postsynaptic
B5DFJ4	Protein Vps18 OS=Rattus norvegicus GN=Vps18 PE=1 SV=1 - [B5DFJ4_RAT]	Vps18	5.07577e+06	3.17689e+07	4.10084e+06	4.69249e+06	1.99732e+06	4.65067e+06	11	10	11	9	5	7	110116	no	NO	not determined	not calculated	3510	991	autophagy, involved in recruitment to lysosome, HOPS and CORVET endosomal tethering complex	YES	marked as presynaptic, SV
A0A0G2KAW2	Signal-induced proliferation-associated 1 like 1, isoform CRA_b OS=Rattus norvegicus GN=Sipa1l1 PE=1 SV=1 - [A0A0G2KAW2_RAT]	Sipa1l1	2.56089e+07	2.77395e+07	2.73043e+07	4.68665e+06	6.6167e+06	1.90781e+06	52	57	46	6	7	2	197002	no	NO	not determined	not calculated	2005	992	UD, small GTPases-related, accessory, activate rap2, promote actin cytoskeleton reorganization, psd	YES	marked as postsynaptic
F1LSH6	Potassium/sodium hyperpolarization-activated cyclic nucleotide-gated channel 1 OS=Rattus norvegicus GN=Hcn1 PE=4 SV=1 - [F1LSH6_RAT]	Hcn1	2.29921e+07	2.56174e+07	2.1786e+07	4.68196e+06	4.70762e+06	4.1448e+06	21	24	18	7	4	2	101364	YES	NO	not determined	not calculated	2114	993	transporter/channel, sodium and potassium weak selectivity, activated by cAMP and cGMP, epileptic encephalopathy early infantile 24 disease	YES	marked as post- and presynaptic, active zone
Q62825	Exocyst complex component 3 OS=Rattus norvegicus GN=Exoc3 PE=1 SV=1 - [EXOC3_RAT]	Exoc3	2.18118e+07	1.87735e+07	1.78977e+07	4.67017e+06	4.65024e+06	5.06478e+06	11	15	13	3	3	5	86441.5	no	NO	not determined	not calculated	2175	994	UD, trafficking (others), exocyst complex, cellular growth	YES	marked as presynaptic
P85845	Fascin OS=Rattus norvegicus GN=Fscn1 PE=1 SV=2 - [FSCN1_RAT]	Fscn1	4.16959e+08	5.1139e+08	5.35066e+08	4.66391e+06	5.97386e+06	4.23404e+06	79	66	72	3	3	7	54456.9	no	NO	not determined	not calculated	366	995	cytoskeleton regulator, actin filament organization	NO
Q5PQJ6	Pyrroline-5-carboxylate reductase 3 OS=Rattus norvegicus GN=Pycrl PE=2 SV=1 - [P5CR3_RAT]	Pycrl	2.26379e+07	2.89714e+07	1.76973e+07	4.63384e+06	7.82565e+06	3.15304e+06	8	9	11	1	1	4	28859.8	no	NO	not determined	not calculated	2132	996	UD, metabolic enzyme, amino acid (proline) biosynthesis, route for the interconversion of glutamate, ornithine and proline	NO
Q8CF97	Deubiquitinating protein VCIP135 OS=Rattus norvegicus GN=Vcpip1 PE=1 SV=2 - [VCIP1_RAT]	Vcpip1	1.32633e+07	3.42682e+07	1.71607e+07	4.61752e+06	4.8011e+06	0	19	21	16	6	4	0	134481	no	NO	not determined	not calculated	2631	997	PTM, promote deubiquitination	YES
Q5HZW3	Aspartate beta-hydroxylase domain-containing protein 2 OS=Rattus norvegicus GN=Asphd2 PE=2 SV=1 - [ASPH2_RAT]	Asphd2	0	0	0	4.61677e+06	3.31464e+06	0	0	0	0	4	4	2	38702	YES	NO	not determined	not calculated	4167	998	PTM, amino acids dioxygenase	NO
M0R735	Heterogeneous nuclear ribonucleoprotein Q OS=Rattus norvegicus GN=Syncrip PE=1 SV=2 - [M0R735_RAT]	Syncrip	2.13159e+07	2.30786e+07	2.53033e+07	4.61223e+06	1.37685e+06	0	9	10	11	2	1	0	62633.3	no	NO	not determined	not calculated	2196	999	UD, ribosome, RNA processing and translation-related	NO
D4A255	Protein Tldc1 OS=Rattus norvegicus GN=Tldc1 PE=1 SV=3 - [D4A255_RAT]	Tldc1	7657895	0	7.53531e+06	4.60921e+06	1.41448e+07	0	4	2	2	1	2	1	50232.8	myristoylated	NO	not determined	not calculated	3168	1000	UD, unknown, regional? detected RNA expression in hippocampus, may be involved in neuroprotection against oxidative stress (Finelli JBC 2016) , a protein domain mutated in a range of disorders characterized by seizures, hearing loss, and neurodegeneration	NO
A0A0G2K4A0	Protein Rab11fip5 OS=Rattus norvegicus GN=Rab11fip5 PE=1 SV=1 - [A0A0G2K4A0_RAT]	Rab11fip5	1.41246e+07	9.5711e+06	1.32303e+07	4.60291e+06	3.1039e+06	3.3953e+06	11	12	12	12	4	11	68720.2	no	NO	not determined	not calculated	2573	1001	small GTPases-related, accessory, AMPAR trafficking, LTD, bind activated rab11a, autism disease	NO
M0R6K4	Protein Dock4 OS=Rattus norvegicus GN=Dock4 PE=1 SV=2 - [M0R6K4_RAT]	Dock4	1.2751e+07	1.7601e+07	1.15637e+07	4.6004e+06	3.4096e+06	1.74828e+06	10	16	14	2	1	1	220887	no	NO	not determined	not calculated	2681	1003	small GTPases-related, accessory, ras signaling, regulate GDP/GTP exchange, cell junction regulation, dyslexia disease, deafness autosomal dominant 2a	NO
F1M4N6	Protein Dock3 OS=Rattus norvegicus GN=Dock3 PE=1 SV=3 - [F1M4N6_RAT]	Dock3	1.12777e+07	1.31451e+07	1.20546e+07	4.6004e+06	2.52643e+06	2.34577e+06	22	14	17	2	4	4	237474	no	NO	not determined	not calculated	2805	1002	small GTPases-related, accessory, regulate GDP/GTP exchange, interact with presenilins, tau, may regulate cytoskeleton and adhesion, gene linked with early-onset behavioral/developmental disorder with features of attention deficit-hyperactivity disorder and intellectual disability disease	NO
P46462	Transitional endoplasmic reticulum ATPase OS=Rattus norvegicus GN=Vcp PE=1 SV=3 - [TERA_RAT]	Vcp	2.15273e+08	2.20334e+08	1.92858e+08	4.59174e+06	4.92212e+06	4.43646e+06	107	108	104	2	2	4	89292.7	no	NO	not determined	not calculated	574	1004	proteasome accessory, protein quality control, PTM, amyotrophic lateral sclerosis 14 with or without fronto temporal dementia disease, Charcot-Marie-Tooth disease 2Y	YES
P62963	Profilin-1 OS=Rattus norvegicus GN=Pfn1 PE=1 SV=2 - [PROF1_RAT]	Pfn1	1.302e+08	1.58368e+08	1.70406e+08	4.5712e+06	0	4.49358e+06	27	24	24	2	0	2	14947.5	phosphoinositide binding	NO	not determined	not calculated	793	1005	cytoskeleton regulator, actin, prevent actin polymerization at high concentration, enhance it at low concentration, amyotrophic lateral sclerosis 18	YES	marked as post- and presynaptic
B0BN52	Mitochondrial carrier homolog 2 (C. elegans) OS=Rattus norvegicus GN=Mtch2 PE=2 SV=1 - [B0BN52_RAT]	Mtch2	8.83635e+08	9.50002e+08	9.49369e+08	4.55398e+06	3.18456e+06	1.9678e+06	73	81	70	1	4	4	33735.5	YES	NO	not determined	not calculated	193	1006	transporter/channel, yet unknown substrate, depolarize mitochondria	NO
F1M0G0	Protein Rgs17 OS=Rattus norvegicus GN=Rgs17 PE=4 SV=2 - [F1M0G0_RAT]	Rgs17	1.14918e+08	3.85944e+07	1.27414e+08	4.54558e+06	0	349762	3	3	2	1	1	0	24304.5	no	NO	not determined	not calculated	861	1007	UD, signal transduction, trimeric GTPases accessory, termination of signaling by mu-opioid receptor	NO
D3ZRB3	Protein Rhof OS=Rattus norvegicus GN=Rhof PE=1 SV=2 - [D3ZRB3_RAT]	Rhof	8.22824e+06	8.03164e+06	6.50797e+06	4.54328e+06	0	2.32267e+06	6	4	8	2	0	4	23586.1	geranyl	NO	not determined	not calculated	3102	1008	small GTPases-related, Rho	NO
Q68FQ9	LanC lantibiotic synthetase component C-like 2 (Bacterial) OS=Rattus norvegicus GN=Lancl2 PE=1 SV=1 - [Q68FQ9_RAT]	Lancl2	1.26118e+08	1.25075e+08	1.26748e+08	4.47001e+06	1.1228e+07	3.39584e+06	40	48	39	6	10	4	50935.6	myristoylated	NO	not determined	not calculated	811	1009	cell surface, ABA signaling pathway	NO
Q9Z2Q7	Syntaxin-8 OS=Rattus norvegicus GN=Stx8 PE=1 SV=1 - [STX8_RAT]	Stx8	1.51851e+06	0	0	4.46279e+06	5.41317e+06	4.8824e+06	1	0	0	2	2	2	26894.1	YES	NO	not determined	not calculated	4030	1010	UD, trafficking SNAREs, membrane fusion, late endosome	NO
P21818	Stathmin-2 OS=Rattus norvegicus GN=Stmn2 PE=1 SV=2 - [STMN2_RAT]	Stmn2	1.39792e+08	1.75015e+08	1.46349e+08	4.3841e+06	0	0	17	28	16	2	0	0	20742.9	palmitoylated	NO	not determined	not calculated	758	1011	cytoskeleton regulator, tubulin, microtubules stabilization, phosphyrylated by Mapk8, neurite length of cortical neurons	NO
O88871	Gamma-aminobutyric acid type B receptor subunit 2 OS=Rattus norvegicus GN=Gabbr2 PE=1 SV=2 - [GABR2_RAT]	Gabbr2	7.46002e+07	9.04765e+07	7.60937e+07	4.36427e+06	0	5.63785e+06	40	45	43	3	0	2	105641	YES	NO	not determined	not calculated	1109	1012	UD, signal traduction, GABA receptor	YES	marked as post- and presynaptic
Q5XIJ5	Protein ABHD17A OS=Rattus norvegicus GN=Abhd17a PE=2 SV=1 - [AB17A_RAT]	Abhd17a	0	0	0	4.3473e+06	6.23815e+06	0	0	0	0	3	7	0	33972	no	NO	not determined	not calculated	4168	1013	UD, PTM, depalmitoylating enzyme	YES
G3V7S0	Folate hydrolase OS=Rattus norvegicus GN=Folh1 PE=4 SV=1 - [G3V7S0_RAT]	Folh1	3.21032e+07	3.63274e+07	3.05766e+07	4.34434e+06	4.91646e+06	6.63479e+06	25	22	20	5	6	10	84572.9	YES	NO	not determined	not calculated	1807	1014	UD, metabolic enzyme, neurotransmitters, a.k.a. glutamate carboxypeptidase 2, hydrolysis of the neuropeptide, N-aceylaspartylglutamate (NAAG) releasing glutamate	NO
D4A6T9	Protein Mark4 OS=Rattus norvegicus GN=Mark4 PE=4 SV=1 - [D4A6T9_RAT]	Mark4	2.00525e+07	2.33576e+07	1.775e+07	4.31544e+06	1.9131e+06	1.67402e+06	20	16	14	2	3	1	75353.6	no	NO	not determined	not calculated	2260	1015	UD, signaling, kinase, cytoskeleton regulator, tubulin, microtubules regulation, phosphorylates tau, map2, map4	NO
D3ZD11	Protein Spcs2 OS=Rattus norvegicus GN=Spcs2 PE=1 SV=1 - [D3ZD11_RAT]	Spcs2	8.07937e+06	1.32624e+07	1.17863e+07	4.28718e+06	3.82706e+06	6.00393e+06	8	9	12	7	2	6	24957.7	YES	NO	not determined	not calculated	3117	1016	UD, PTM, peptidase, remove the signal peptide of protein translocating into the lumen	NO
Q9JMB5	Proteasomal ubiquitin receptor ADRM1 OS=Rattus norvegicus GN=Adrm1 PE=1 SV=2 - [ADRM1_RAT]	Adrm1	7.32318e+07	1.01674e+07	9.88904e+06	4.28599e+06	9.16191e+06	1.09895e+07	6	5	5	7	4	4	42075.8	no	NO	not determined	not calculated	1130	1017	UD, proteasome	NO
O35762	Homeobox protein Nkx-6.1 OS=Rattus norvegicus GN=Nkx6-1 PE=2 SV=1 - [NKX61_RAT]	Nkx6-1	4.52047e+09	4.99123e+09	4.36098e+09	4.28481e+06	4.35561e+06	4177884	28	28	27	1	2	1	37666.1	no	NO	not determined	not calculated	26	1018	UD, ribosome, RNA processing and translation-related	NO
P32215	Pituitary adenylate cyclase-activating polypeptide type I receptor OS=Rattus norvegicus GN=Adcyap1r1 PE=2 SV=2 - [PACR_RAT]	Adcyap1r1	4.49123e+07	3.97731e+07	2.96284e+07	4.26168e+06	9879169	6.66358e+06	6	7	9	1	4	3	59597.7	no	NO	not determined	not calculated	1526	1019	signal transduction, regulation of neuropeptides release, pituitary gland	NO
D4A4Z9	Protein Ktn1 OS=Rattus norvegicus GN=Ktn1 PE=1 SV=2 - [D4A4Z9_RAT]	Ktn1	7.26622e+06	1.04126e+07	3.21821e+06	4.1561e+06	1.56629e+06	5.21249e+06	7	16	12	2	2	4	151702	no	NO	not determined	not calculated	3215	1020	adapter/scaffold, receptor for kinesin, cytoskeleton molecular motor	NO
P85968	6-phosphogluconate dehydrogenase, decarboxylating OS=Rattus norvegicus GN=Pgd PE=1 SV=1 - [6PGD_RAT]	Pgd	6.77734e+07	7.06656e+07	7.25054e+07	4.15597e+06	3.27158e+06	1.16459e+07	31	35	35	7	5	8	53202	no	YES	not determined	not calculated	1198	1021	metabolic enzyme, lipids, pentose phosphate pathway, step of NADPH-H+ production (necessary for lipid and cholesterol biosynthesis	NO
P08050	Gap junction alpha-1 protein OS=Rattus norvegicus GN=Gja1 PE=1 SV=2 - [CXA1_RAT]	Gja1	2.00462e+08	2.08244e+08	1.94808e+08	4.14419e+06	2.48829e+06	5.59296e+06	63	68	58	5	3	5	43003.9	YES	NO	not determined	not calculated	593	1022	adhesion	NO
F1LNC4	Vesicle transport through interaction with t-SNAREs homolog 1B OS=Rattus norvegicus GN=Vti1b PE=1 SV=2 - [F1LNC4_RAT]	Vti1b	1.48152e+07	2.52331e+07	1.40277e+07	4.14061e+06	0	0	4	6	2	2	0	0	23082	YES	NO	not determined	not calculated	2532	1023	UD, trafficking SNAREs binding accessory, interact syntaxin7, 8 and vamp8	NO
Q5PQV5	Trophoblast glycoprotein OS=Rattus norvegicus GN=Tpbg PE=1 SV=1 - [TPBG_RAT]	Tpbg	8.96222e+06	8.57842e+06	8.65493e+06	4.12578e+06	2.94855e+06	7.45416e+06	4	2	3	4	3	7	46478.8	YES	NO	not determined	not calculated	3024	1024	UD, adhesion, sgnal transduction, Wnt signaling inhibitor, synapse assembly	NO
D3ZIP8	Protein Endod1 OS=Rattus norvegicus GN=Endod1 PE=4 SV=2 - [D3ZIP8_RAT]	Endod1	2.07025e+07	1.70246e+07	1.82676e+07	4.0834e+06	2.17101e+06	480198	7	10	12	2	2	3	38084.1	no	NO	not determined	not calculated	2224	1025	ribosome, RNA processing and translation-related	NO
P63095	Guanine nucleotide-binding protein G(s) subunit alpha isoforms short OS=Rattus norvegicus GN=Gnas PE=1 SV=1 - [GNAS2_RAT]	Gnas	1.15693e+09	1.28174e+09	1.20146e+09	4.04842e+06	5.3916e+06	5.42439e+06	59	65	52	5	6	6	45634.9	myristoylated, palmitoylated	YES	not determined	not calculated	156	1026	signal transduction, trimeric GTPases	NO
Q5U211	Sorting nexin-3 OS=Rattus norvegicus GN=Snx3 PE=1 SV=1 - [SNX3_RAT]	Snx3	7.25552e+07	6.92826e+07	4.25616e+07	4.0468e+06	0	0	24	17	15	5	0	0	18750.8	phosphoinositide binding	NO	not determined	not calculated	1142	1027	UD, trafficking (others), may facilitate endosome association with the cargo-selective complex (rab7a-dependent), interact with membrane PI(3)P, PI(4)P, PI(5)P, and PIP2(3,4), microphtalmia syndrome 8 disease	NO
D3ZFK6	Protein Atg16l1 OS=Rattus norvegicus GN=Atg16l1 PE=1 SV=1 - [D3ZFK6_RAT]	Atg16l1	9.72322e+07	2.21679e+07	1.99918e+07	4.02849e+06	4.6881e+06	1.20219e+07	9	6	11	1	1	2	67920.7	no	NO	not determined	not calculated	947	1029	UD, autophagy	NO
A0A0G2JX20	Katanin p80 WD40 repeat-containing subunit B1 OS=Rattus norvegicus GN=Katnb1 PE=3 SV=1 - [A0A0G2JX20_RAT]	Katnb1	1.48751e+07	2.35182e+07	2.05447e+07	4.02849e+06	4.6881e+06	1.20219e+07	12	10	7	1	1	2	63171.9	no	NO	not determined	not calculated	2525	1028	cytoskeleton regulator, tubulin, microtubules, cross-bridging between microtubules and other skeletal elements	NO
Q63468	Phosphoribosyl pyrophosphate synthase-associated protein 1 OS=Rattus norvegicus GN=Prpsap1 PE=1 SV=1 - [KPRA_RAT]	Prpsap1	1.31912e+07	3.97642e+07	2.29231e+07	4.02819e+06	3.20793e+06	2.92896e+06	4	12	8	2	2	1	39410.6	no	NO	not determined	not calculated	2639	1030	UD, metabolic enzyme, nucleotides biosynthesis	NO
A0A096MJ99	Protein Vamp4 OS=Rattus norvegicus GN=Vamp4 PE=1 SV=1 - [A0A096MJ99_RAT]	Vamp4	5.80297e+06	5.09976e+06	4.50564e+06	3.98866e+06	2.16124e+06	3.33671e+06	4	2	2	2	2	2	16358.5	YES	NO	not determined	not calculated	3410	1031	UD, trafficking (others), SNARE binding	YES	marked as presynaptic, endosome, SV
F1LXV0	Ribosomal protein S6 kinase OS=Rattus norvegicus GN=Rps6ka1 PE=1 SV=2 - [F1LXV0_RAT]	Rps6ka1	1.7288e+07	2.35588e+07	1.36962e+07	3.98313e+06	9.4354e+06	8.27706e+06	15	19	12	4	5	6	82871.9	no	NO	not determined	not calculated	2400	1032	UD, ribosome, RNA processing and translation-related	NO
Q5FVJ5	Uncharacterized protein C16orf45 homolog OS=Rattus norvegicus PE=2 SV=1 - [CP045_RAT]		4.97962e+06	8.93816e+06	1.07174e+07	3.9604e+06	0	0	5	4	2	1	0	0	23405.2	no	YES	not determined	not calculated	3525	1033	cytoskeleton regulator, novel, tubulin, microtubules depolymerization, neocortex	NO
Q63175	Serine incorporator 5 OS=Rattus norvegicus GN=Serinc5 PE=2 SV=1 - [SERC5_RAT]	Serinc5	0	0	0	3.95625e+06	3.10981e+06	2.76807e+06	0	0	0	5	2	2	51820.2	YES	NO	not determined	not calculated	4169	1034	UD, metabolic enzyme, phospholipids, phosphatidylserine and sphingolipids biosynthesis	NO
A0A0G2JWK6	Protein Amer2 OS=Rattus norvegicus GN=Amer2 PE=1 SV=1 - [A0A0G2JWK6_RAT]	Amer2	1.00329e+07	1.59415e+07	1.80307e+07	3.93914e+06	2.75057e+06	0	2	8	8	3	2	0	53681.2	phosphoinositide binding	NO	not determined	not calculated	2910	1035	UD, signaling, wnt pathway negative regulator	NO
G3V9W6	Aldehyde dehydrogenase OS=Rattus norvegicus GN=Aldh3a2 PE=1 SV=1 - [G3V9W6_RAT]	Aldh3a2	4.56933e+07	5.36547e+07	7.18248e+07	3.9284e+06	6.41414e+06	3.54691e+06	24	31	29	4	5	4	54073.3	YES	NO	not determined	not calculated	1512	1036	UD, metabolic enzyme, lipids, long chain fatty acid oxidation, generate NADH, Sjoegren-Larsson syndrome disease	NO
P01355	Cholecystokinin OS=Rattus norvegicus GN=Cck PE=1 SV=1 - [CCKN_RAT]	Cck	7.37053e+07	7.47947e+07	4.85171e+07	3.92139e+06	2.50624e+06	3.94949e+06	14	14	10	1	2	1	12832.5	no	NO	not determined	not calculated	1123	1037	UD, unknown, unclear function, neuropeptide, glutamatergic synapse	NO
Q5XIE1	Protein THEM6 OS=Rattus norvegicus GN=Them6 PE=2 SV=1 - [THEM6_RAT]	Them6	2.31404e+07	1.25288e+07	1.85794e+07	3.91139e+06	5.45948e+06	7.7938e+06	11	9	11	4	2	3	23732.6	no	NO	not determined	not calculated	2105	1038	metabolic enzyme, oxidoreductase, thioesterase of unknown function	NO
D4A8V2	Protein Ccdc177 OS=Rattus norvegicus GN=Ccdc177 PE=1 SV=1 - [D4A8V2_RAT]	Ccdc177	1.9664e+07	1.52537e+07	1.3148e+07	3.90511e+06	4.05739e+06	2.9195e+06	22	28	17	6	3	1	79391.3	no	NO	not determined	not calculated	2280	1039	UD, unknown, a.k.a. myelin proteolipid protein-like protein	NO
D3ZXQ2	Protein Camsap3 OS=Rattus norvegicus GN=Camsap3 PE=1 SV=2 - [D3ZXQ2_RAT]	Camsap3	2.44928e+07	2.98397e+07	2.45064e+07	3.89142e+06	9.02534e+06	9.63696e+06	16	18	21	7	7	13	136653	no	NO	not determined	not calculated	2057	1040	UD, cytoskeleton regulator, tubulins, microtubule minus-end anchoring	NO
Q9QYL8	Acyl-protein thioesterase 2 OS=Rattus norvegicus GN=Lypla2 PE=1 SV=1 - [LYPA2_RAT]	Lypla2	4.81608e+07	7.14892e+07	5.46999e+07	3.87464e+06	3.79422e+06	0	14	16	12	2	2	0	24790.7	palmitoylated	NO	not determined	not calculated	1470	1041	PTM, deacylation, depalmitoylation	NO
B0K030	DnaJ (Hsp40) homolog, subfamily B, member 1 (Predicted), isoform CRA_b OS=Rattus norvegicus GN=Dnajb1 PE=1 SV=1 - [B0K030_RAT]	Dnajb1	6.95557e+06	1.6958e+07	1.37345e+07	3.85822e+06	3.96786e+06	4.42811e+06	8	5	10	2	1	5	38123.4	no	NO	not determined	not calculated	3263	1042	chaperone	YES	marked as postsynaptic
A0A0G2JYR1	Protein Exoc6b OS=Rattus norvegicus GN=Exoc6b PE=1 SV=1 - [A0A0G2JYR1_RAT]	Exoc6b	1.42004e+07	1.49919e+07	1.4101e+07	3.85722e+06	4.74278e+06	3.69472e+06	14	11	14	4	5	1	94130.1	no	NO	not determined	not calculated	2569	1043	UD, trafficking (others), exocyst complex, cellular growth	NO
O35077	Glycerol-3-phosphate dehydrogenase [NAD(+)], cytoplasmic OS=Rattus norvegicus GN=Gpd1 PE=1 SV=4 - [GPDA_RAT]	Gpd1	6.6568e+07	6.86751e+07	5.7922e+07	3.85059e+06	1.16953e+07	1.3417e+07	23	31	33	2	9	3	37428.2	no	NO	not determined	not calculated	1211	1044	UD, metabolic enzyme, cellular energy, crossroad glycolysis/phospholipid metabolism, produce NADH	NO
Q4V8F6	Pcbp2 protein OS=Rattus norvegicus GN=Pcbp2 PE=1 SV=1 - [Q4V8F6_RAT]	Pcbp2	1.47944e+08	1.41001e+08	1.307e+08	3.84378e+06	2.88159e+06	2.59999e+06	14	17	13	2	2	1	35324.2	no	NO	not determined	not calculated	733	1046	ribosome, RNA processing and translation-related	YES	marked as postsynaptic		ribosomal related, based only on MS analysis of PSD fraction
D3ZCS3	Protein Pcbp4 OS=Rattus norvegicus GN=Pcbp4 PE=4 SV=1 - [D3ZCS3_RAT]	Pcbp4	7.9049e+07	8.41017e+07	7.224e+07	3.84378e+06	2.88159e+06	2.59999e+06	4	2	4	2	2	1	41426.7	no	NO	not determined	not calculated	1079	1045	ribosome, RNA processing and translation-related	NO
A0A0G2JW50	Protein Pitpnm2 OS=Rattus norvegicus GN=Pitpnm2 PE=1 SV=1 - [A0A0G2JW50_RAT]	Pitpnm2	1.05395e+07	1.1304e+07	8.61577e+06	3.83973e+06	2.33213e+06	2.2565e+06	6	14	9	1	1	2	140649	phosphoinositide binding	NO	not determined	not calculated	2871	1047	UD, transporter/channel, phosphatidylinositol and phosphatidylcholine transfer between membranes, bind calcium ions, interact with annexin 4	NO
Q6AY81	Neural proliferation, differentiation and control, 1 OS=Rattus norvegicus GN=Npdc1 PE=2 SV=1 - [Q6AY81_RAT]	Npdc1	1.01118e+06	4.48602e+06	0	3.83387e+06	2.35205e+06	1.21608e+06	2	5	0	2	4	2	35493.9	YES	NO	not determined	not calculated	4088	1048	UD, signal transduction, downregulate neural cell proliferation, strongly expressed in hippocampus, temporal and frontal lobe	NO
P10760	Adenosylhomocysteinase OS=Rattus norvegicus GN=Ahcy PE=1 SV=3 - [SAHH_RAT]	Ahcy	5.80664e+07	7.43165e+07	7.86944e+07	3.83314e+06	2.5201e+06	4.09122e+06	25	26	27	2	2	2	47507.2	no	NO	not determined	not calculated	1308	1049	UD, PTM, S-adenosyl-homocysteine, hypermethioninemia with S-adenosylhomocysteine hydrolase deficiency disease	NO
M0R4G0	Protein Islr2 OS=Rattus norvegicus GN=Islr2 PE=4 SV=2 - [M0R4G0_RAT]	Islr2	6.04489e+06	7.06777e+06	6.91809e+06	3.82936e+06	4.39778e+06	0	5	9	8	1	1	0	79828.5	YES	NO	not determined	not calculated	3375	1050	cell surface, axon extension during development	NO
Q765A7	GPI inositol-deacylase OS=Rattus norvegicus GN=Pgap1 PE=1 SV=1 - [PGAP1_RAT]	Pgap1	4.55618e+06	6.7361e+06	4.28223e+06	3.7904e+06	3.12875e+06	3.88825e+06	9	8	8	2	2	2	104317	YES	NO	not determined	not calculated	3586	1051	UD, PTM, GPI inositol deacylation, mental retardation autosomal recessive 42 disease	NO
F1LS67	Regulator of G-protein-signaling 6 OS=Rattus norvegicus GN=Rgs6 PE=1 SV=3 - [F1LS67_RAT]	Rgs6	7.12993e+07	5.70138e+07	5.90952e+07	3.78602e+06	4.00888e+06	0	18	19	21	2	3	0	48204.5	no	NO	not determined	not calculated	1159	1052	signal transduction, trimeric GTPases regulator, GABAergic synaptic plasticity	NO
P24268	Cathepsin D OS=Rattus norvegicus GN=Ctsd PE=1 SV=1 - [CATD_RAT]	Ctsd	1.31374e+08	9.44302e+07	1.52623e+08	3.76987e+06	7.28127e+06	0	28	31	28	2	1	0	44651.9	no	NO	not determined	not calculated	785	1053	PTM, protease, role in APP processing, ceroid lipofuscinosis neuronal 10 disease	NO
Q5EB76	V-type proton ATPase subunit e 2 OS=Rattus norvegicus GN=Atp6v0e2 PE=3 SV=1 - [VA0E2_RAT]	Atp6v0e2	1.31938e+07	0	0	3.76215e+06	0	0	1	0	0	2	0	0	9191.93	YES	NO	V-ATPase complex	V-ATPase complex	2638	1054	UD, transporter/channel, V-ATPase complex accessory, a.k.a. V-ATPase V0-e2, proton transport, SV acidification	NO
Q62658	Peptidyl-prolyl cis-trans isomerase FKBP1A OS=Rattus norvegicus GN=Fkbp1a PE=1 SV=3 - [FKB1A_RAT]	Fkbp1a	4.0347e+08	4.46714e+08	4.14074e+08	3.74872e+06	3.71702e+06	0	37	35	31	2	1	0	11915.1	no	NO	not determined	not calculated	376	1055	chaperone mediated-protein folding	YES
G3V7V3	Protein Slc27a4 OS=Rattus norvegicus GN=Slc27a4 PE=1 SV=1 - [G3V7V3_RAT]	Slc27a4	2.78482e+07	3.38441e+07	2.95333e+07	3.742e+06	5.15946e+06	2.21313e+06	13	15	10	6	5	2	72142.2	YES	NO	not determined	not calculated	1928	1056	UD, transporter/channel, long-chain fatty acids	NO
Q4V8I9	Protein Ugp2 OS=Rattus norvegicus GN=Ugp2 PE=1 SV=1 - [Q4V8I9_RAT]	Ugp2	7.22035e+07	9.95575e+07	8.53739e+07	3.73078e+06	2.3572e+06	5.93227e+06	27	35	34	1	2	2	56987.8	no	NO	not determined	not calculated	1147	1057	metabolic enzyme, cellular energy, glycogen, extracellular, secreted	NO
F2Z3T8	Guanine nucleotide-binding protein subunit gamma OS=Rattus norvegicus PE=3 SV=1 - [F2Z3T8_RAT]		4.52241e+07	4.35093e+07	4.02055e+07	3.72983e+06	7.01562e+06	1.02438e+06	13	16	14	5	2	1	7182.76	lipid anchor (myr, palm	NO	not determined	not calculated	1516	1058	UD, signal transduction, trimeric GTPases	NO
P63245	Receptor of activated protein C kinase 1 OS=Rattus norvegicus GN=Rack1 PE=1 SV=3 - [RACK1_RAT]	Rack1	3.11921e+07	3.28413e+07	3.10541e+07	3.72378e+06	5.5334e+06	8.51564e+06	21	17	14	4	2	6	35054.6	no	NO	not determined	not calculated	1839	1059	ribosome, RNA processing and translation-related	NO
B0BNM9	Glycolipid transfer protein OS=Rattus norvegicus GN=GLTP PE=2 SV=1 - [GLTP_RAT]	GLTP	2.30687e+07	2.78874e+07	3.02738e+07	3.68002e+06	3.89505e+06	0	4	4	3	1	2	1	23688.4	no	NO	not determined	not calculated	2113	1060	transporter/channel, lipid transfer between membrane (glycosphingolipid-specific)	NO
B4F7A9	Casein kinase 2, alpha prime polypeptide OS=Rattus norvegicus GN=Csnk2a2 PE=1 SV=1 - [B4F7A9_RAT]	Csnk2a2	6.25054e+08	6.3027e+08	9.43133e+08	3.67824e+06	0	0	15	19	21	1	0	0	41175.1	no	NO	not determined	not calculated	269	1061	signaling, kinase, diverse substrates (casp9/2, nol3, Wnt signaling, …)	NO
P54759	Ephrin type-A receptor 7 OS=Rattus norvegicus GN=Epha7 PE=1 SV=1 - [EPHA7_RAT]	Epha7	1.28647e+07	3.73172e+07	9.09579e+06	3.65265e+06	5.11935e+06	3.44228e+06	8	8	6	5	6	7	111881	YES	NO	not determined	not calculated	2668	1062	signal transduction, kinase, receptor tyrosine kinase which binds membrane-bound ephrin family ligands residing on adjacent cells, leading to contact-dependent bidirectional signaling into neighboring cells	YES	marked as postsynaptic		but authors of the cited reference mentionned ''Immunopositive vesicles were also observed in axons and axon terminals'' (Amegandkin et al J Comp Neurol 2016)
Q05140	Clathrin coat assembly protein AP180 OS=Rattus norvegicus GN=Snap91 PE=1 SV=1 - [AP180_RAT]	Snap91	6.30118e+08	6.03583e+08	5.65367e+08	3.62456e+06	2.11328e+06	2.40651e+06	150	136	138	3	2	1	93460.3	no	NO	not determined	not calculated	264	1063	adapter/scaffold, endocytosis-related, compete with clathrin to bind AP-2 , SV recycling and SV protein retrieval during endocytosis	YES	marked as post- and presynaptic, SV
F1LN88	Aldehyde dehydrogenase, mitochondrial OS=Rattus norvegicus GN=Aldh2 PE=1 SV=2 - [F1LN88_RAT]	Aldh2	2.50234e+08	2.60826e+08	2.45638e+08	3.62152e+06	1.48084e+06	2.39464e+06	55	61	53	2	2	2	56480.7	no	NO	not determined	not calculated	516	1064	UD, metabolic enzyme, acetate synthesis from ethanol	NO
F1LT36	Protein RGD1564698 OS=Rattus norvegicus GN=RGD1564698 PE=4 SV=2 - [F1LT36_RAT]	RGD1564698	8.19991e+06	9.37436e+06	5.72463e+06	3.61951e+06	1.76905e+06	1.56125e+06	5	3	5	4	2	2	18880.8	no	NO	not determined	not calculated	3105	1065	UD, ribosome, RNA processing and translation-related	NO
Q4KSH7	Dual specificity mitogen-activated protein kinase kinase 7 OS=Rattus norvegicus GN=Map2k7 PE=1 SV=1 - [MP2K7_RAT]	Map2k7	4.56495e+06	1.34422e+06	1.94271e+06	3.61572e+06	4.78776e+06	3.59954e+06	2	2	1	4	4	6	47505.5	no	NO	not determined	not calculated	3584	1066	UD, signaling, kinase, stress-activated	NO
M0RAQ6	Hexokinase-1 OS=Rattus norvegicus GN=Hk1 PE=1 SV=2 - [M0RAQ6_RAT]	Hk1	1.78565e+09	2.23642e+09	2.09621e+09	3.59191e+06	0	1.98885e+06	350	313	324	1	0	3	99493.1	no	NO	not determined	not calculated	95	1067	metabolic enzyme, cellular energy, glycolysis (engagement), -1ATP	NO
Q5XIM9	T-complex protein 1 subunit beta OS=Rattus norvegicus GN=Cct2 PE=1 SV=3 - [TCPB_RAT]	Cct2	1.37167e+08	1.55995e+08	1.40844e+08	3.58442e+06	2.71071e+06	0	65	56	48	4	2	0	57422.1	no	NO	not determined	not calculated	762	1068	chaperone	NO
P63331	Serine/threonine-protein phosphatase 2A catalytic subunit alpha isoform OS=Rattus norvegicus GN=Ppp2ca PE=1 SV=1 - [PP2AA_RAT]	Ppp2ca	2.01457e+08	2.30401e+08	2.3088e+08	3.58059e+06	3.6501e+06	3.8101e+06	57	51	46	1	2	1	35585.4	no	NO	not determined	not calculated	590	1070	signaling, phosphatase	YES
P62716	Serine/threonine-protein phosphatase 2A catalytic subunit beta isoform OS=Rattus norvegicus GN=Ppp2cb PE=2 SV=1 - [PP2AB_RAT]	Ppp2cb	1.91681e+08	2.15989e+08	2.18406e+08	3.58059e+06	3.6501e+06	3.8101e+06	37	51	44	1	2	1	35552.3	no	NO	not determined	not calculated	612	1069	signaling, phosphatase	NO
M0R402	Protein Tmx3 OS=Rattus norvegicus GN=Tmx3 PE=1 SV=2 - [M0R402_RAT]	Tmx3	2.09038e+07	2.11005e+07	2.33122e+07	3.57737e+06	1.5459e+07	6.54527e+06	6	7	4	4	3	3	52067.7	YES	NO	not determined	not calculated	2211	1071	UD, protein folding, rearrangement of S-S bonds in proteins	NO
F1LRS5	Protein Aplp1 OS=Rattus norvegicus GN=Aplp1 PE=4 SV=2 - [F1LRS5_RAT]	Aplp1	5.41147e+06	1.04473e+07	7.36641e+06	3.57475e+06	1.8402e+06	2.78579e+06	2	6	10	12	5	8	71214.4	YES	NO	not determined	not calculated	3470	1072	UD, signal transduction, cellular response to norepinephrin, downregulate cAMP signaling, brain regional cerebral cortex	NO
Q62746	Synaptotagmin-6 OS=Rattus norvegicus GN=Syt6 PE=4 SV=2 - [D3ZPW2_RAT]	Syt6	0	0	0	3.55131e+06	5.09044e+06	4.43389e+06	0	0	0	1	2	2	49310.9	YES	NO	not determined	not calculated	4170	1073	UD, trafficking (others), unknown function, brain regional ?, calcium sensor	YES
A0A096MK30	Moesin OS=Rattus norvegicus GN=Msn PE=1 SV=1 - [A0A096MK30_RAT]	Msn	7.16976e+07	6.64595e+07	6.24094e+07	3.52348e+06	6.3353e+06	2.67312e+06	28	29	26	2	1	2	67784.9	no	NO	not determined	not calculated	1153	1074	UD, adhesion, connection of the cytoskeletal structures to the plasma membrane	NO
Q6DGG9	Calcium signal-modulating cyclophilin ligand OS=Rattus norvegicus GN=Camlg PE=1 SV=1 - [Q6DGG9_RAT]	Camlg	7.87079e+06	9.47884e+06	9.68717e+06	3.5128e+06	568334	0	3	5	7	4	1	2	32769.7	YES	NO	not determined	not calculated	3143	1075	UD, signal transduction, calcium	NO
D4A772	Dystrobrevin OS=Rattus norvegicus GN=Dtna PE=1 SV=3 - [D4A772_RAT]	Dtna	2.60698e+07	3.57382e+07	3.63633e+07	3.51069e+06	916516	3.34029e+06	10	23	10	8	1	6	70880.9	no	NO	not determined	not calculated	1992	1076	UD, signaling, regulate cluster of nicotinic receptor,hypothalamus neurons	NO
Q62868	Rho-associated protein kinase 2 OS=Rattus norvegicus GN=Rock2 PE=1 SV=2 - [ROCK2_RAT]	Rock2	9.67471e+07	9.30024e+07	1.03665e+08	3.50916e+06	4.26511e+06	3.31308e+06	75	72	83	2	2	1	160499	no	NO	not determined	not calculated	952	1077	UD, signaling, kinase, cytoskeleton regulation, SV endocytosis	YES	marked as postsynaptic		but several evidence that it acts in presynaptic site too (Wang et al Neuron 2005; Srinivasan et al J Neurophysiol 2008; Gonzales-Forero et al J Neurosci 2012)
Q3C2P9	Protein Spred1 OS=Rattus norvegicus GN=Spred1 PE=1 SV=1 - [Q3C2P9_RAT]	Spred1	3.54273e+06	3.76987e+06	6.05731e+06	3.49059e+06	0	0	2	4	4	2	0	0	50717.3	no	NO	not determined	not calculated	3732	1078	UD, signaling, inhibit growth factor-mediated activation of MAPK,	NO
Q9JLA3	UDP-glucose:glycoprotein glucosyltransferase 1 OS=Rattus norvegicus GN=Uggt1 PE=1 SV=2 - [UGGG1_RAT]	Uggt1	1.61896e+07	1.68637e+07	1.93153e+07	3.4846e+06	3.14697e+06	2.47235e+06	26	29	29	5	6	5	176320	no	NO	not determined	not calculated	2459	1079	protein folding, PTM, protein reglucosylation	NO
Q641Y8	ATP-dependent RNA helicase DDX1 OS=Rattus norvegicus GN=Ddx1 PE=1 SV=1 - [DDX1_RAT]	Ddx1	1.71865e+07	3.19218e+07	2.05985e+07	3.47548e+06	1.54998e+06	2.99231e+06	20	19	19	3	3	6	82444.8	no	NO	not determined	not calculated	2403	1080	UD, ribosome, RNA processing and translation-related	NO
P05197	Elongation factor 2 OS=Rattus norvegicus GN=Eef2 PE=1 SV=4 - [EF2_RAT]	Eef2	1.84884e+08	1.85915e+08	1.86795e+08	3.46168e+06	5.00476e+06	4.98378e+06	104	105	89	3	7	5	95222.9	no	NO	not determined	not calculated	624	1081	UD, ribosome, RNA processing and translation-related	YES
D3ZNW8	Protein Tmem151b OS=Rattus norvegicus GN=Tmem151b PE=4 SV=3 - [D3ZNW8_RAT]	Tmem151b	0	1.57509e+06	0	3.45043e+06	3.52689e+06	3.47823e+06	0	2	0	2	2	2	61554.7	YES	NO	not determined	not calculated	4171	1082	UD, unknown	NO
F1LN46	Carnitine O-palmitoyltransferase 1, brain isoform OS=Rattus norvegicus GN=Cpt1c PE=1 SV=1 - [CPT1C_RAT]	Cpt1c	5.13799e+06	6.21957e+06	0	3.42058e+06	1.2966e+06	2.75204e+06	2	4	0	3	2	5	90112.5	YES	NO	not determined	not calculated	3503	1083	UD, metabolic enzyme, lipids, fatty acid beta-oxidation, spastic paraplegia autosomal dominant 73 disease	YES	marked as postsynaptic
F1MA89	Protein Ccny OS=Rattus norvegicus GN=Ccny PE=1 SV=2 - [F1MA89_RAT]	Ccny	3.9352e+07	8.84896e+07	3.09372e+07	3.41846e+06	0	2.84522e+06	11	13	9	2	0	4	39342.9	myristoylated	NO	not determined	not calculated	1629	1085	signaling, CDK accessory, Wnt signaling, synapse elimination	NO
F1M4U0	Protein Ccnyl1 OS=Rattus norvegicus GN=Ccnyl1 PE=1 SV=3 - [F1M4U0_RAT]	Ccnyl1	2.25576e+07	3.43376e+07	2.98161e+07	3.41846e+06	0	2.84522e+06	8	6	12	2	0	4	41109.6	no	NO	not determined	not calculated	2136	1084	UD, signaling, CDK regulatory	NO
Q7TP42	Ab2-292 OS=Rattus norvegicus GN=Sec62 PE=1 SV=1 - [Q7TP42_RAT]	Sec62	1.32402e+07	3.95888e+07	3.99575e+07	3.41179e+06	4.93421e+06	3.47181e+06	10	11	11	2	1	4	67888	YES	NO	not determined	not calculated	2633	1086	UD, ribosome, RNA processing and translation-related	NO
M0R5U4	Adenylate cyclase 9 (Predicted), isoform CRA_b OS=Rattus norvegicus GN=Adcy9 PE=1 SV=2 - [M0R5U4_RAT]	Adcy9	4.30862e+07	4.59069e+07	4.10273e+07	3.4072e+06	1.90354e+06	0	44	45	41	2	1	0	150906	YES	NO	not determined	not calculated	1565	1087	UD, signal transduction, regulation of neuropeptides release (corticotropin-releasing factor), pituitary gland	NO
Q3KRD5	Mitochondrial import receptor subunit TOM34 OS=Rattus norvegicus GN=Tomm34 PE=1 SV=1 - [TOM34_RAT]	Tomm34	2.00858e+07	1.95745e+07	1.71721e+07	3.3975e+06	5.21492e+06	2.07866e+06	8	9	5	6	7	2	34439.8	no	NO	not determined	not calculated	2256	1088	UD, chaperone, mitochondrial outer membrane	NO
Q4QQS6	Asparagine-linked glycosylation 5 homolog (Yeast, dolichyl-phosphate beta-glucosyltransferase), isoform CRA_a OS=Rattus norvegicus GN=Alg5 PE=1 SV=1 - [Q4QQS6_RAT]	Alg5	5.88685e+06	1.03652e+07	6.30331e+06	3.39486e+06	0	3.4615e+06	2	3	2	1	0	1	36833.3	YES	NO	not determined	not calculated	3402	1089	UD, PTM, glycosylation	NO
P23977	Sodium-dependent dopamine transporter OS=Rattus norvegicus GN=Slc6a3 PE=2 SV=1 - [SC6A3_RAT]	Slc6a3	3.26363e+07	3.28945e+07	3.56244e+07	3.38845e+06	3.38845e+06	0	15	13	18	2	0	0	68701.4	YES	NO	not determined	not calculated	1785	1090	UD, transporter/channel, dopamine reuptake into presynaptic terminal (essential for the rapid removal of released neurotransmitter from the synaptic cleft), Parkinsonism-dystonia infantile disease	YES	marked as post- and presynaptic
D4A0X3	Protein Btbd8 OS=Rattus norvegicus GN=Btbd8 PE=1 SV=2 - [D4A0X3_RAT]	Btbd8	2.98736e+07	3.07423e+07	3.45649e+07	3.37346e+06	830557	0	36	43	47	2	1	2	147740	no	NO	not determined	not calculated	1871	1091	UD, endocytosis-related, a.k.a KIA1107 in Homo sapiens or Apache in Mus musculus, AP-2-interacting clathrin-endocytosis protein, synaptic vesicular trafficking and neuronal development	NO
Q52KJ9	Protein Tmx1 OS=Rattus norvegicus GN=Tmx1 PE=1 SV=1 - [Q52KJ9_RAT]	Tmx1	4.04705e+07	4.28487e+07	3.54878e+07	3.35532e+06	2.19077e+06	1.58919e+06	10	8	10	2	4	4	31414.7	YES	NO	not determined	not calculated	1613	1092	UD, protein folding, oxidoreduction, ER stress response	NO
Q6P756	Adaptin ear-binding coat-associated protein 2 OS=Rattus norvegicus GN=Necap2 PE=1 SV=2 - [NECP2_RAT]	Necap2	0	0	0	3.35444e+06	3.72062e+06	3.07173e+06	0	0	0	4	4	3	28387.3	no	NO	not determined	not calculated	4172	1093	UD, endocytosis-related, a.k.a. interact with AP-2, accessory, fast endocytic recycling? Brain regional?	NO
F1M9P0	Protein Ap1ar OS=Rattus norvegicus GN=Ap1ar PE=1 SV=3 - [F1M9P0_RAT]	Ap1ar	0	7.25005e+06	0	3.34825e+06	1.38991e+06	4.52544e+06	0	1	0	2	4	1	33715.1	no	NO	not determined	not calculated	4173	1094	UD, trafficking (others), AP-1 complex accessory, regulate association between AP-1 and Kif5b, negative regulation of Arp2/3 complex, cytoskeleton	NO
Q8VHI8	Vesicle transport protein SEC20 OS=Rattus norvegicus GN=Bnip1 PE=2 SV=1 - [SEC20_RAT]	Bnip1	6.79465e+06	1.33913e+07	1.17902e+07	3.33904e+06	2.21347e+06	4.05423e+06	5	4	2	3	2	3	26153.8	YES	NO	not determined	not calculated	3290	1095	UD, trafficking (others), membrane fusion, SNARE binding, golgi/ER transport, mitochondrial autophagy	NO
F7EUJ8	Protein C1qtnf4 OS=Rattus norvegicus GN=C1qtnf4 PE=4 SV=1 - [F7EUJ8_RAT]	C1qtnf4	6497020	1.12155e+07	0	3.32502e+06	3.39374e+06	3.35153e+06	1	4	0	1	1	1	35099.8	no	NO	not determined	not calculated	3321	1096	UD, cell surface, complement, cytokine	NO
Q6IMY8	Heterogeneous nuclear ribonucleoprotein U OS=Rattus norvegicus GN=Hnrnpu PE=1 SV=1 - [Q6IMY8_RAT]	Hnrnpu	1.59978e+06	4.76282e+06	2.65881e+06	3323738	0	0	5	1	2	1	0	0	87677.6	no	NO	not determined	not calculated	4022	1097	UD, ribosome, RNA processing and translation-related	YES
P31423	Metabotropic glutamate receptor 4 OS=Rattus norvegicus GN=Grm4 PE=1 SV=1 - [GRM4_RAT]	Grm4	2.14117e+07	2.5745e+07	2.36829e+07	3.32343e+06	0	4.11252e+06	18	19	15	1	0	1	101753	YES	NO	not determined	not calculated	2193	1099	UD, signal transduction, a.k.a. mGluR4, glutamate receptor, directly interact with active zone proteins Snap25 and other SNAREs	YES	marked as presynaptic, active zone
F1LRA6	Metabotropic glutamate receptor 8 OS=Rattus norvegicus GN=Grm8 PE=3 SV=3 - [F1LRA6_RAT]	Grm8	6.28336e+06	7.38028e+06	6.88367e+06	3.32343e+06	0	4.11252e+06	2	1	2	1	0	1	101643	YES	NO	not determined	not calculated	3347	1098	UD, signal transduction, a.k.a. mGluR8, glutamate receptor, directly interact with active zone proteins, synaptic depression modulation	YES	marked as presynaptic, active zone
P62168	Neuronal calcium sensor 1 OS=Rattus norvegicus GN=Ncs1 PE=1 SV=2 - [NCS1_RAT]	Ncs1	5.41818e+07	4.38982e+07	4.78487e+07	3.31796e+06	4.55121e+06	3.28524e+06	12	16	15	2	2	2	21864.9	myristoylated	NO	not determined	not calculated	1366	1100	signal transduction, calcium sensor, regulate G-coupled protein receptors	YES	marked as post- and presynaptic
Q9QYJ6	cAMP and cAMP-inhibited cGMP 3',5'-cyclic phosphodiesterase 10A OS=Rattus norvegicus GN=Pde10a PE=1 SV=1 - [PDE10_RAT]	Pde10a	3.0426e+07	3.75276e+07	3.00775e+07	3.31528e+06	4.86612e+06	3.978e+06	16	15	15	1	2	1	90103.2	no	NO	not determined	not calculated	1853	1101	metabolic enzyme, cyclic nucleotides, cAMP and cGMP hydrolyzation into AMP, striatal degeneration autosomal dominant 2 disease	NO
F1LVS1	Protein Baiap3 OS=Rattus norvegicus GN=Baiap3 PE=1 SV=2 - [F1LVS1_RAT]	Baiap3	1.13058e+07	5.80373e+06	5.25998e+06	3.30373e+06	2.47655e+06	5.81827e+06	3	3	1	6	4	6	128699	no	NO	not determined	not calculated	2803	1102	trafficking, SNAREs, dense core vesicles exocytosis, active zone, a.k.a. the fifth Munc13	YES
P19491	Glutamate receptor 2 OS=Rattus norvegicus GN=Gria2 PE=1 SV=2 - [GRIA2_RAT]	Gria2	3.96346e+08	2.44569e+08	2.78986e+08	3.3002e+06	0	2.40008e+07	125	80	77	1	0	6	98625.2	YES	NO	not determined	not calculated	383	1103	signal transduction, receptor, postsynaptic, presynaptic, active zone	YES	marked as post- and presynaptic, active zone
B0BNC9	Quinone oxidoreductase-like protein 2 OS=Rattus norvegicus PE=2 SV=1 - [QORL2_RAT]		611543	1.48748e+08	2.30001e+08	3.2957e+06	4.77184e+06	1.07094e+06	1	10	4	5	3	3	37524.4	no	NO	not determined	not calculated	4109	1104	UD, metabolic enzyme, oxidoreductase, NADPH	NO
P13086	Succinyl-CoA ligase [ADP/GDP-forming] subunit alpha, mitochondrial OS=Rattus norvegicus GN=Suclg1 PE=2 SV=2 - [SUCA_RAT]	Suclg1	9.23142e+08	1.07764e+09	1.06348e+09	3.28813e+06	0	0	94	94	96	4	0	0	36125	no	NO	not determined	not calculated	190	1105	metabolic enzyme, cellular energy, tricarboxylic acid cycle, mitochondria	NO
A0A0A0MY09	Endoplasmin OS=Rattus norvegicus GN=Hsp90b1 PE=1 SV=1 - [A0A0A0MY09_RAT]	Hsp90b1	1.9187e+08	2.11457e+08	2.1472e+08	3.28249e+06	6.04481e+06	1.0737e+07	63	81	80	4	3	7	92842.4	no	NO	not determined	not calculated	611	1106	chaperone, transport of secreted protein	NO
Q9JKA9	Potassium/sodium hyperpolarization-activated cyclic nucleotide-gated channel 2 OS=Rattus norvegicus GN=Hcn2 PE=1 SV=3 - [HCN2_RAT]	Hcn2	1.69993e+07	2.48595e+07	1.6882e+07	3.28119e+06	7.29003e+06	5.71277e+06	13	18	13	6	5	3	94859.3	YES	NO	not determined	not calculated	2416	1107	transporter/channel, sodium and potassium weak selectivity, activated by cAMP and cGMP, modulated by intracellular acidic pH shifts	NO
Q63584	Transmembrane emp24 domain-containing protein 10 OS=Rattus norvegicus GN=Tmed10 PE=1 SV=2 - [TMEDA_RAT]	Tmed10	3.32942e+07	2.86823e+07	2.31349e+07	3.26786e+06	0	3.03927e+06	10	12	11	1	0	2	24841.8	YES	YES	not determined	not calculated	1770	1108	trafficking (others), cargo receptor at the lumenal side, involved in APP trafficking	NO
B0BNG3	Lman2 protein OS=Rattus norvegicus GN=Lman2 PE=1 SV=1 - [B0BNG3_RAT]	Lman2	9.05753e+06	1.48621e+07	0	3.25403e+06	2.31342e+06	2.09152e+06	1	5	0	2	2	2	40367.2	YES	NO	not determined	not calculated	3009	1109	trafficking (others), lectin that binds protein with high mannose type glycans, a.k.a. vesicular integral-membrane protein VIP36	NO
D3ZZX1	Inositol polyphosphate-5-phosphatase A (Predicted), isoform CRA_a OS=Rattus norvegicus GN=Inpp5a PE=1 SV=1 - [D3ZZX1_RAT]	Inpp5a	4.47665e+07	5.0571e+07	1.48491e+08	3.24798e+06	2.53486e+06	3.8802e+06	22	32	28	1	5	2	47591.6	palmitoylated	NO	not determined	not calculated	1531	1110	metabolic enzyme, phosphoinositides, IP3 phosphatase	NO
F1LML7	Protein Hip1r OS=Rattus norvegicus GN=Hip1r PE=1 SV=1 - [F1LML7_RAT]	Hip1r	3.54637e+07	4.39053e+07	3.5801e+07	3.24741e+06	4.46546e+06	5.92085e+06	47	54	54	2	3	4	119479	phosphoinositide binding	NO	not determined	not calculated	1711	1111	UD, endocytosis-related, link the endocytic machinery to the cytoskeleton	YES	marked as postsynaptic
A0A0H2UHA6	Transmembrane protein 33 OS=Rattus norvegicus GN=Tmem33 PE=1 SV=1 - [A0A0H2UHA6_RAT]	Tmem33	8.9906e+06	1.22071e+07	1.53501e+07	3.23922e+06	7.7272e+06	2.91525e+06	9	8	12	2	2	2	27865.7	YES	NO	not determined	not calculated	3023	1112	UD, signaling, regulate ER tubular network	NO
Q63570	26S protease regulatory subunit 6B OS=Rattus norvegicus GN=Psmc4 PE=1 SV=1 - [PRS6B_RAT]	Psmc4	2.41953e+07	3.74697e+07	3.8347e+07	3.22476e+06	1.26306e+07	1.33237e+07	23	23	22	9	7	11	47378.6	no	YES	not determined	not calculated	2068	1113	proteasome	NO
A0A0U1RRS7	Mitogen-activated protein kinase OS=Rattus norvegicus GN=Mapk10 PE=4 SV=1 - [A0A0U1RRS7_RAT]	Mapk10	3.19663e+07	3.54846e+07	4.08617e+07	3.20668e+06	4.94946e+06	5.00511e+06	19	9	13	4	5	3	47958.4	no	NO	not determined	not calculated	1811	1114	UD, signaling, kinase, MAPK pathway regulator, genetic truncation of mapk10 in a patient with pharmacoresistant epileptic encephalopathy disease	YES	marked as postsynaptic		but also evidence of presynaptic localization and interaction with SNAREs (Biggi et al Neural Plast 2017)
P49185	Mitogen-activated protein kinase 8 OS=Rattus norvegicus GN=Mapk8 PE=1 SV=1 - [MK08_RAT]	Mapk8	2.83171e+07	2.25753e+07	3.63999e+07	3.20668e+06	4.94946e+06	5.00511e+06	15	8	11	4	5	3	46776.8	no	NO	not determined	not calculated	1908	1115	UD, signaling, multiple pathways, JUN kinase	NO
D3ZI49	Stathmin OS=Rattus norvegicus GN=Stmn3 PE=1 SV=2 - [D3ZI49_RAT]	Stmn3	2.63962e+07	3.03004e+07	3.42463e+07	3.19359e+06	0	6.60233e+06	10	14	15	2	0	4	20940.8	no	NO	not determined	not calculated	1982	1116	UD, cytoskeleton regulator, tubulin, microtubules depolymerization activity	NO
D4A193	Receptor expression-enhancing protein OS=Rattus norvegicus GN=Reep1 PE=1 SV=1 - [D4A193_RAT]	Reep1	1.08686e+07	1.10315e+07	1.12814e+07	3.18513e+06	6.58166e+06	1484866	3	6	4	2	3	1	22226.4	no	NO	not determined	not calculated	2840	1117	UD, trafficking (others), ER tubular network remodelling, spastic paraplegia autosomal dominant 31 disease	NO
F1LZ38	Protein Tenm4 OS=Rattus norvegicus GN=Tenm4 PE=4 SV=2 - [F1LZ38_RAT]	Tenm4	1.57659e+07	1.3763e+07	1.62716e+07	3.15872e+06	1.80975e+06	1588386	42	34	28	3	2	1	310679	YES	NO	not determined	not calculated	2480	1118	UD, adhesion, neuronal projection, cleft	YES
Q9Z1X1	Extended synaptotagmin-1 OS=Rattus norvegicus GN=Esyt1 PE=1 SV=1 - [ESYT1_RAT]	Esyt1	2.80774e+06	2.80223e+06	4.62605e+06	3.15056e+06	0	0	1	1	3	1	0	0	121084	YES	NO	not determined	not calculated	3842	1119	UD, trafficking (others), calcium dependent lipid transfer protein	NO
Q9JIS1	Regulating synaptic membrane exocytosis protein 2 OS=Rattus norvegicus GN=Rims2 PE=1 SV=1 - [RIMS2_RAT]	Rims2	4.09569e+07	3.78512e+07	4.21559e+07	3.14498e+06	2.18226e+06	0	42	41	38	3	1	0	175834	no	NO	not determined	not calculated	1605	1120	UD, adapter/scaffold, active zone, rab effector, regulation of exocytosis	YES	marked as presynaptic, SV, active zone
P27615	Lysosome membrane protein 2 OS=Rattus norvegicus GN=Scarb2 PE=1 SV=2 - [SCRB2_RAT]	Scarb2	3.79315e+07	3.65256e+07	3.32392e+07	3.13647e+06	2.40936e+06	2.05235e+06	12	16	15	2	2	1	54056.3	YES	NO	not determined	not calculated	1653	1121	adapter/scaffold, lysosomal receptor for the glucoceramidase enzyme, epilepsy progressive myoclonic 4 disease	NO
F1LSM8	Dedicator of cytokinesis protein 9 OS=Rattus norvegicus GN=Dock9 PE=1 SV=2 - [F1LSM8_RAT]	Dock9	7.15343e+06	6.62285e+06	9.78729e+06	3.13591e+06	2.38814e+06	1.29891e+06	11	7	5	7	5	4	234655	no	NO	not determined	not calculated	3232	1122	small GTPases-related, accessory, regulate GDP/GTP exchange on cdc42	NO
P07151	Beta-2-microglobulin OS=Rattus norvegicus GN=B2m PE=1 SV=1 - [B2MG_RAT]	B2m	0	8.20768e+06	6045760	3.134e+06	2.90843e+06	3.37222e+06	0	1	2	1	1	2	13711.1	no	NO	not determined	not calculated	4174	1123	UD, cell surface	NO
M0RB22	Protein Ptprd OS=Rattus norvegicus GN=Ptprd PE=1 SV=2 - [M0RB22_RAT]	Ptprd	7.97526e+07	8.8364e+07	8.82338e+07	3.12892e+06	6.02377e+06	6.1384e+06	73	69	64	2	6	2	217054	YES	NO	not determined	not calculated	1073	1124	signaling, transmembrane receptor, accessory, phosphatase	YES	marked as presynaptic
Q5PPI8	Protein RGD1311805 OS=Rattus norvegicus GN=RGD1311805 PE=1 SV=1 - [Q5PPI8_RAT]	RGD1311805	4.89369e+06	3.0016e+06	6.3847e+06	3.125e+06	4.34116e+06	2.04841e+06	5	2	5	5	5	3	74829.6	?	NO	not determined	not calculated	3536	1125	UD, unknown	NO
F1M8K0	Protein Dag1 OS=Rattus norvegicus GN=Dag1 PE=1 SV=1 - [F1M8K0_RAT]	Dag1	2.58019e+07	2.91052e+07	2.99129e+07	3.09891e+06	2.15221e+06	2.4487e+06	9	10	12	2	1	4	96646.3	YES	NO	not determined	not calculated	2002	1126	UD, localized at the presynapse of retinal photoreceptor cells, brain regional? (remark: postsynaptic in neuromuscular synapse)	YES	marked as postsynaptic		but also evidence of presynaptic localization in the retina cells (Orlandi et al Cell Rep 2018; Omori et al J Neurosci 2012)
F1LNM0	Disks large homolog 1 OS=Rattus norvegicus GN=Dlg1 PE=1 SV=1 - [F1LNM0_RAT]	Dlg1	1.8252e+08	1.90746e+08	1.77979e+08	3.09555e+06	2.29394e+06	2.35133e+06	106	94	103	7	3	9	100546	no	NO	not determined	not calculated	632	1127	adapter/scaffold, both presynaptic and postsynaptic density, a.k.a. SAP-97	YES	marked as postsynaptic		but also evidence of presynaptic localization and function (Aoki et al Synapse 2001; Astorga et al Sci Rep 2016)
Q62915	Peripheral plasma membrane protein CASK OS=Rattus norvegicus GN=Cask PE=1 SV=1 - [CSKP_RAT]	Cask	1.41951e+08	1.37379e+08	1.35382e+08	3.09464e+06	0	1.73218e+06	81	86	91	3	0	6	103145	no	NO	not determined	not calculated	750	1128	adapter/scaffold, active zone, a.k.a. lin-2 homolog, mental retardation and microcephaly with pontine and cerebellar hypoplasia disease, FG syndrome 4	YES	marked as presynaptic, SV
O88656	Actin-related protein 2/3 complex subunit 1B OS=Rattus norvegicus GN=Arpc1b PE=1 SV=3 - [ARC1B_RAT]	Arpc1b	0	0	0	3.08916e+06	3.27426e+06	1.81352e+06	0	0	0	2	2	3	41030.5	no	NO	not determined	not calculated	4175	1129	UD, cytoskeleton regulator, actin filament, formation of branched actin network (actin nucleation), Arp 2/3 complex	NO
Q924S1	1-acyl-sn-glycerol-3-phosphate acyltransferase delta OS=Rattus norvegicus GN=Agpat4 PE=2 SV=1 - [PLCD_RAT]	Agpat4	7.07439e+06	7.93651e+06	9.78214e+06	3.01493e+06	2.45631e+06	6.58214e+06	1	3	9	2	2	5	43765.5	no	NO	not determined	not calculated	3250	1130	UD, metabolic enzyme, phospholipids biosynthesis	NO
A0A0G2K2V5	Protein Exoc1 OS=Rattus norvegicus GN=Exoc1 PE=1 SV=1 - [A0A0G2K2V5_RAT]	Exoc1	2.44065e+07	2.60674e+07	2.2726e+07	3.00398e+06	5.3554e+06	2.09782e+06	21	15	19	1	4	2	81943.4	phosphoinositide binding	NO	not determined	not calculated	2061	1131	trafficking (others), exocyst complex, ralGTPase and kinase binding	NO
P35400	Metabotropic glutamate receptor 7 OS=Rattus norvegicus GN=Grm7 PE=1 SV=1 - [GRM7_RAT]	Grm7	1.64398e+07	5.92419e+07	5.22725e+07	2.99844e+06	0	2.89834e+07	19	15	17	3	0	4	102166	YES	NO	not determined	not calculated	2447	1132	signal transduction, a.k.a. mGluR7, glutamate receptor, directly interact with active zone proteins, synaptic depression modulation, populations of GABAergic terminals innervating interneurons in the hippocampus	YES	marked as presynaptic, active zone
Q6P6R2	Dihydrolipoyl dehydrogenase, mitochondrial OS=Rattus norvegicus GN=Dld PE=1 SV=1 - [DLDH_RAT]	Dld	1.15142e+09	1.15064e+09	1.13786e+09	2.99462e+06	0	1.32393e+06	170	161	148	5	0	2	54004.1	no	NO	not determined	not calculated	157	1133	metabolic enzyme, branched chain amino acids, glycine cleavage, mostly mitochondrial, dihydrolipoamide dehydrogenase deficiency disease	NO
G3V6L9	Peptidyl-prolyl cis-trans isomerase OS=Rattus norvegicus GN=Fkbp3 PE=1 SV=1 - [G3V6L9_RAT]	Fkbp3	1.04425e+07	17404413	4.51204e+06	2.98679e+06	3.37974e+06	3.12296e+06	2	1	7	2	1	1	25163.3	no	NO	not determined	not calculated	2879	1134	UD, protein folding	NO
Q75Q39	Mitochondrial import receptor subunit TOM70 OS=Rattus norvegicus GN=Tomm70 PE=1 SV=1 - [TOM70_RAT]	Tomm70	7.83429e+08	7.44186e+08	7.83493e+08	2.98216e+06	3.23012e+06	4.92384e+06	163	169	175	4	4	1	67401.9	no	NO	not determined	not calculated	217	1135	UD, chaperone, mitochondrial outer membrane	NO
F1LQH9	Protein Bag2 OS=Rattus norvegicus GN=Bag2 PE=4 SV=2 - [F1LQH9_RAT]	Bag2	1.03335e+07	1.10862e+07	1.20267e+07	2.97759e+06	3.29597e+06	3.36248e+06	5	2	3	2	2	2	23790.2	no	NO	not determined	not calculated	2889	1136	chaperone, regulator accessory of chaperone, inhibit the chaperone activity of HSP70 promoting release of substrate	NO
G3V7N6	RCG56817, isoform CRA_a OS=Rattus norvegicus GN=Mboat7l1 PE=1 SV=1 - [G3V7N6_RAT]	Mboat7l1	1.16427e+07	6.206e+06	1.21516e+07	2.97378e+06	0	1.94813e+06	8	5	8	0	2	3	53344.3	YES	NO	not determined	not calculated	2776	1137	UD, metabolic enzyme, lipids, regulation of free arachidonic acid, a.k.a. lysophospholipid acyltransferase 7 like, mental retardation autosomal recessive 57 disease	NO
F1M949	Protein Ckap5 OS=Rattus norvegicus GN=Ckap5 PE=1 SV=3 - [F1M949_RAT]	Ckap5	1.82657e+07	1.83349e+07	1.76691e+07	2.96064e+06	6.60445e+06	2.5577e+06	32	36	30	6	4	4	187801	no	NO	not determined	not calculated	2358	1138	cytoskeleton regulator, tubulin, microtubules dynamics, bind to the plus end	NO
P48284	Carbonic anhydrase 4 OS=Rattus norvegicus GN=Ca4 PE=1 SV=1 - [CAH4_RAT]	Ca4	5.41254e+07	7.21582e+07	6.13134e+07	2.94003e+06	1.65474e+06	6.19563e+06	5	11	10	1	2	3	35053.7	GPI anchor	NO	not determined	not calculated	1367	1139	UD, metabolic enzyme, bicarbonate, modulate sodium bicarbonate transporter activity, Zn ion binding	NO
P08461	Dihydrolipoyllysine-residue acetyltransferase component of pyruvate dehydrogenase complex, mitochondrial OS=Rattus norvegicus GN=Dlat PE=1 SV=3 - [ODP2_RAT]	Dlat	1.40795e+09	1.428e+09	1.44908e+09	2.93283e+06	0	3.90912e+06	108	100	101	2	1	1	67123.4	no	YES	not determined	not calculated	122	1140	metabolic enzyme, cellular energy, pyruvate dehydrogenase complex, glycolysis, transit peptide to mitochondria, primary lactic acidosis and neurological dysfunction in infancy and early childhood, pyruvate dehydrogenase E2 deficiency disease	NO
A0A0G2K518	Protein Susd2 OS=Rattus norvegicus GN=Susd2 PE=1 SV=1 - [A0A0G2K518_RAT]	Susd2	9.21103e+06	5.5649e+06	1.25498e+08	2.93064e+06	3.65297e+06	4.30745e+06	5	4	7	6	4	2	76813.6	YES	NO	not determined	not calculated	2996	1141	UD, unknown	NO
F1LWK7	Protein Ablim1 (Fragment) OS=Rattus norvegicus GN=Ablim1 PE=1 SV=3 - [F1LWK7_RAT]	Ablim1	3.41321e+07	3.83182e+07	3.68451e+07	2.92229e+06	0	0	23	30	24	2	0	0	67029.5	no	NO	not determined	not calculated	1746	1142	UD, adapter/scaffold, actin cytoskeleton remodelling, retina development	NO
P05708	Hexokinase-1 OS=Rattus norvegicus GN=Hk1 PE=1 SV=4 - [HXK1_RAT]	Hk1	2.01713e+09	2.39672e+09	2.25828e+09	2.91996e+06	2.29039e+06	2.11833e+06	438	398	421	2	3	5	102342	no	YES	not determined	not calculated	84	1143	metabolic enzyme, cellular energy, glycolysis (engagement), -1ATP	YES	marked as post- and presynaptic
A0A0G2JUM2	Protein LOC361635 OS=Rattus norvegicus GN=LOC361635 PE=1 SV=1 - [A0A0G2JUM2_RAT]	LOC361635	1.46531e+07	7.46064e+06	1.78672e+06	2.90748e+06	5.17369e+06	6.05094e+06	7	9	2	4	9	8	113911	?	NO	not determined	not calculated	2542	1144	UD, unknown	NO
Q5XI83	UPF0505 protein C16orf62 homolog OS=Rattus norvegicus PE=2 SV=1 - [CP062_RAT]		9.41902e+06	6.13467e+06	1.78672e+06	2.90748e+06	4.50387e+06	6.05094e+06	8	10	2	4	5	8	106083	YES	NO	not determined	not calculated	2975	1145	UD, trafficking (others), protein transport from golgi to cell surface	NO
A0A0G2K132	Protein Fmnl2 OS=Rattus norvegicus GN=Fmnl2 PE=1 SV=1 - [A0A0G2K132_RAT]	Fmnl2	1.70545e+07	4.75618e+06	5.06882e+06	2.90728e+06	2.53032e+06	0	9	10	8	5	1	0	117898	myristoylated	NO	not determined	not calculated	2413	1146	UD, cytoskeleton regulator, actin reorganization	NO
Q68FQ2	Junctional adhesion molecule C OS=Rattus norvegicus GN=Jam3 PE=1 SV=1 - [JAM3_RAT]	Jam3	8.02025e+06	7.44466e+06	0	2.89303e+06	3.32271e+06	2.95307e+06	8	5	0	2	2	2	34760.6	YES	NO	not determined	not calculated	3123	1147	UD, adhesion, axon regeneration, hemorrhagic destruction of the brain with subependymal calcification and cataracts disease	NO
Q07936	Annexin A2 OS=Rattus norvegicus GN=Anxa2 PE=1 SV=2 - [ANXA2_RAT]	Anxa2	4.04612e+06	1.83781e+06	3.14969e+06	2.88968e+06	1.22763e+06	2.11322e+06	2	2	2	1	4	1	38653.8	calcium-dependent phospholipid binding	NO	not determined	not calculated	3659	1148	unknown, membrane trafficking? expression in GABAergic interneurons	NO
Q7TP48	Adipocyte plasma membrane-associated protein OS=Rattus norvegicus GN=Apmap PE=2 SV=2 - [APMAP_RAT]	Apmap	1.54405e+07	1.54935e+07	1.45161e+07	2.87888e+06	5.35794e+06	2.79014e+06	15	10	9	4	9	8	46416.8	YES	NO	not determined	not calculated	2497	1149	UD, signaling, endogenous suppressor of amyloid beta	NO
M0R557	Protein Cmya5 OS=Rattus norvegicus GN=Cmya5 PE=1 SV=2 - [M0R557_RAT]	Cmya5	0	0	0	2.87359e+06	4.36671e+06	2.40522e+06	0	0	0	2	4	1	433327	no	NO	not determined	not calculated	4176	1150	UD, adapter/scaffold, subcellular compartmentation of PKA	NO
F1LX28	Protein Acot11 OS=Rattus norvegicus GN=Acot11 PE=4 SV=3 - [F1LX28_RAT]	Acot11	8.27373e+06	1.5945e+07	1.17434e+07	2.86466e+06	7.193e+06	4.05165e+06	11	5	3	1	5	2	67087.5	no	NO	not determined	not calculated	3096	1151	UD, metabolic enzyme, lipids, medium and long chain fatty acids biosynthesis	NO
Q568Z9	Phytanoyl-CoA hydroxylase-interacting protein OS=Rattus norvegicus GN=Phyhip PE=2 SV=1 - [PHYIP_RAT]	Phyhip	1.73104e+08	1.74905e+08	1.84138e+08	2.85418e+06	2.69749e+06	0	49	35	33	1	1	0	37530.5	no	NO	not determined	not calculated	658	1152	UD, signaling, regulate enzyme involved in branched amino acids metabolism, specifically expressed in the brain	NO
G3V842; A0A096MKB0	Protein Rab24 OS=Rattus norvegicus GN=Rab24 PE=2 SV=2 - [G3V842_RAT]	Rab24	2.75393e+07	3.36796e+07	3.5393e+07	2.85268e+06	0	3.19265e+06	8	11	15	4	0	3	23129.4	geranylgeranyl	YES	not determined	not calculated	1939	1153	small GTPases-related, Rabs, autophagy, clearance of late autophagic vacuoles, autophagy termination	NO
P53676	AP-3 complex subunit mu-1 OS=Rattus norvegicus GN=Ap3m1 PE=1 SV=1 - [AP3M1_RAT]	Ap3m1	3.15639e+07	1.69939e+08	3.41502e+07	2.85163e+06	1.68593e+06	1.91614e+06	14	16	10	1	2	4	46951.4	no	NO	not determined	not calculated	1824	1154	UD, adapter/scaffold, AP-3 complex	NO
O35303	Dynamin-1-like protein OS=Rattus norvegicus GN=Dnm1l PE=1 SV=1 - [DNM1L_RAT]	Dnm1l	2.16465e+08	2.19213e+08	2.06072e+08	2.84489e+06	2.68258e+06	0	110	119	107	1	2	0	83856.1	no	NO	not determined	not calculated	572	1155	endocytosis-related, fission, GTPase activity, mainly cytosolic and translocate to mitochondria through interaction with fis1, recruited to the mitochondrial outer membrane by interaction with MIEF1, may control the distribution of mitochondria, encephalopathy due to defective mitochondrial and peroxisomal fission 1 disease	YES	marked as presynaptic, SV
G3V7U1	Glutamate receptor, metabotropic 1, isoform CRA_b OS=Rattus norvegicus GN=Grm1 PE=1 SV=1 - [G3V7U1_RAT]	Grm1	4.72197e+07	5.44545e+07	4.68631e+07	2.83277e+06	0	2.44262e+06	30	36	36	1	0	2	133153	YES	NO	not determined	not calculated	1484	1156	signal transduction, a.k.a. mGluR1, glutamate receptor, directly interact with active zone proteins, synaptic depression modulation	YES	marked as postsynaptic		debate on some presynaptic localization and function (Musante et al Neuropharm 2008; Pittaluga Front Pharmacol 2016; Vergassola et al Front Mol Neurol 2018)
P31424	Metabotropic glutamate receptor 5 OS=Rattus norvegicus GN=Grm5 PE=1 SV=2 - [GRM5_RAT]	Grm5	4.58073e+07	5.24e+07	4.61795e+07	2.83277e+06	0	2.44262e+06	26	35	34	2	0	1	131800	YES	NO	not determined	not calculated	1510	1157	UD, signal transduction, a.k.a. mGluR5, glutamate receptor, directly interact with active zone proteins, synaptic depression modulation	YES	marked as postsynaptic		debate on some presynaptic localization and function (Musante et al Neuropharm 2008; Pittaluga Front Pharmacol 2016; Vergassola et al Front Mol Neurol 2018)
D4A6H8	Protein Ctnna2 OS=Rattus norvegicus GN=Ctnna2 PE=1 SV=3 - [D4A6H8_RAT]	Ctnna2	1.80335e+08	1.80253e+08	2.14538e+08	2.83072e+06	0	3.08488e+06	65	56	71	1	0	1	52755.9	no	NO	not determined	not calculated	638	1158	adhesion, linkage between adhesion receptor and cytoskeleton, active zone, plasticity of synapse in cerebellum and hippocampus, expressed almost exclusively in the nervous system	YES	marked as post- and presynaptic, active zone
Q5U302	Catenin (Cadherin associated protein), alpha 1 OS=Rattus norvegicus GN=Ctnna1 PE=1 SV=1 - [Q5U302_RAT]	Ctnna1	1.21957e+08	1.19766e+08	8.88065e+07	2.83072e+06	0	3.08488e+06	52	55	58	1	0	1	100174	no	NO	not determined	not calculated	836	1159	signal transduction, associated with adhesion molecules cytoplasmic domain, macular dystrophy patterned 2 disease	NO
Q6P9X4	Protein tyrosine phosphatase type IVA 2 OS=Rattus norvegicus GN=Ptp4a2 PE=2 SV=1 - [TP4A2_RAT]	Ptp4a2	1.15191e+07	2.18581e+07	2.11327e+07	2.78522e+06	2.89048e+06	6.54653e+06	3	5	5	1	2	2	19114.8	farnesyl	NO	not determined	not calculated	2788	1160	UD, signaling, phosphatase, pituitary gland expression in the brain	NO
P14841	Cystatin-C OS=Rattus norvegicus GN=Cst3 PE=1 SV=2 - [CYTC_RAT]	Cst3	4.19898e+07	7.24034e+07	5.64945e+07	2.77928e+06	1.05276e+06	913879	9	6	5	4	2	2	15426.8	no	NO	not determined	not calculated	1578	1161	signaling, inhibit proteases	NO
M0RD40	Protein Sik3 OS=Rattus norvegicus GN=Sik3 PE=1 SV=2 - [M0RD40_RAT]	Sik3	3.87234e+07	3.47588e+07	3.34567e+07	2.76327e+06	2.09149e+06	0	22	21	22	2	1	0	145901	no	NO	not determined	not calculated	1635	1162	UD, signaling, a.k.a. salt-induced kinase 3, expressed in spiral ganglia, auditory system	NO
Q5XID0	Protein YIPF5 OS=Rattus norvegicus GN=Yipf5 PE=2 SV=1 - [YIPF5_RAT]	Yipf5	1.12022e+07	1.25543e+07	1.08018e+07	2.76172e+06	3.97578e+06	1.49383e+06	2	2	1	2	2	1	27884.6	YES	NO	not determined	not calculated	2813	1163	UD, trafficking (others), ER and golgi transport	NO
Q5BJT7	Coiled-coil domain-containing protein 93 OS=Rattus norvegicus GN=Ccdc93 PE=1 SV=1 - [CCD93_RAT]	Ccdc93	4.81826e+06	8.7266e+06	9.80788e+06	2.74643e+06	2.45637e+06	2.40522e+06	8	12	12	2	4	1	72590.6	no	NO	not determined	not calculated	3549	1164	UD, trafficking (others), CCC complex recruitment to endosomes	NO
F1M0A6	Tyrosine-protein kinase OS=Rattus norvegicus GN=LOC100909750 PE=1 SV=1 - [F1M0A6_RAT]	LOC100909750	0	2.44738e+07	4.22247e+06	2.73626e+06	0	2.18462e+06	0	5	4	4	0	3	122164	no	NO	not determined	not calculated	4177	1165	signaling, kinase	NO
P13668	Stathmin OS=Rattus norvegicus GN=Stmn1 PE=1 SV=2 - [STMN1_RAT]	Stmn1	3.51834e+08	3.35974e+08	2.72436e+08	2.71197e+06	1.49382e+06	2.88081e+06	55	73	56	4	1	3	17277.9	no	NO	not determined	not calculated	413	1166	cytoskeleton regulator, tubulin, microtubules stabilization, neurite outgrowth, control of learned and innate fear	NO
Q02356	AMP deaminase 2 OS=Rattus norvegicus GN=Ampd2 PE=2 SV=2 - [AMPD2_RAT]	Ampd2	2.80818e+07	3.04264e+07	3.00727e+07	2.70817e+06	2.18041e+06	0	46	40	37	2	1	0	92026.4	no	NO	not determined	not calculated	1917	1168	UD, metabolic enzyme, cyclic nucleotides, AMP/GMP second messengers metbolic process, pontocerebellar hypoplasia 9 disease, spastic paraplegia autosomal recessive 63	NO
O09178	AMP deaminase 3 OS=Rattus norvegicus GN=Ampd3 PE=1 SV=2 - [AMPD3_RAT]	Ampd3	1.23521e+07	1.65307e+07	1.78381e+07	2.70817e+06	1.255e+06	0	8	4	7	1	4	0	88426.4	no	NO	not determined	not calculated	2721	1167	UD, metabolic enzyme, cyclic nucleotides, generate IMP inosine monophosphate, may cross biosynthesize/catabolize AMP to GMP	NO
Q62717	Calcium-dependent secretion activator 1 OS=Rattus norvegicus GN=Cadps PE=1 SV=1 - [CAPS1_RAT]	Cadps	2.42156e+08	2.41405e+08	2.10935e+08	2.70205e+06	2.56751e+06	0	124	129	122	2	2	0	146173	phosphoinositide binding	NO	not determined	not calculated	527	1170	signaling, calcium-mediated exocytosis of presynaptic large dense-core vesicles, preferentially binds to DCV but not to SV, brain regional neuroendcrine tissue	YES	marked as presynaptic, dense core vesicles, SV
F1LLX6	Calcium-dependent secretion activator 1 OS=Rattus norvegicus GN=Cadps PE=1 SV=3 - [F1LLX6_RAT]	Cadps	1.25016e+08	1.09101e+08	9.38766e+07	2.70205e+06	2.56751e+06	0	70	70	68	2	2	0	129699	phosphoinositide binding	NO	not determined	not calculated	817	1169	signaling, active zone, SV priming and docking, also regulate the exocytosis of dense core vesicles	YES	marked as presynaptic, dense core vesicles, SV
A0A0G2K6L9	Protein Cntnap4 OS=Rattus norvegicus GN=Cntnap4 PE=4 SV=1 - [A0A0G2K6L9_RAT]	Cntnap4	9.3519e+06	1.48137e+07	3.89293e+06	2.67212e+06	6.3753e+08	4.51674e+06	5	6	1	4	2	1	122866	YES	NO	not determined	not calculated	2985	1171	unknown, a.k.a. Caspr4, neurexin superfamily member?, presynaptically involved in the regulation of dopaminergic neurotransmission	YES	marked as presynaptic
P0CAX5	Oligophrenin-1 OS=Rattus norvegicus GN=Ophn1 PE=1 SV=1 - [OPHN1_RAT]	Ophn1	6.0146e+06	8.02884e+06	6.477e+06	2.6652e+06	3.24664e+06	2.10567e+06	2	2	6	3	4	2	91780.7	phosphoinositide binding	NO	not determined	not calculated	3378	1172	small GTPases-related, accessory, GAP activity to rhoA, exo-endocytosis coupling, also postsynaptic, mental retardation X-linked syndromic OPHN1-related disease	YES	marked as post- and presynaptic
P62994	Growth factor receptor-bound protein 2 OS=Rattus norvegicus GN=Grb2 PE=1 SV=1 - [GRB2_RAT]	Grb2	6.36412e+07	7.65862e+07	8.42667e+07	2.64345e+06	2.23734e+06	0	25	26	25	1	1	0	25190.4	no	NO	not determined	not calculated	1238	1173	UD, signal transduction, ras signaling, associate with TrkA	NO
A0A0G2JYI5	Monoglyceride lipase OS=Rattus norvegicus GN=Mgll PE=1 SV=1 - [A0A0G2JYI5_RAT]	Mgll	7.67828e+07	8.70137e+07	7.97024e+07	2.63802e+06	0	5.40206e+06	32	21	18	2	0	7	35283.9	no	NO	not determined	not calculated	1098	1174	metabolic enzyme, lipids, degradation of triglycerides into fatty acids and glycerol, endocannabinoid receptor signaling regulation	NO
F1LZ43	Protein Dip2a OS=Rattus norvegicus GN=Dip2a PE=4 SV=2 - [F1LZ43_RAT]	Dip2a	5.94736e+06	4.8757e+06	5.64263e+06	2.63084e+06	0	0	5	6	4	3	0	0	156452	no	NO	not determined	not calculated	3390	1175	unknown, involved in axon pathfinding ?	NO
R9PXX3	Ras-related protein Rab-34 OS=Rattus norvegicus GN=Rab34 PE=1 SV=2 - [R9PXX3_RAT]	Rab34	2.61094e+06	2.83489e+06	1.1536e+07	2.6268e+06	2.00626e+06	2.10825e+06	5	1	4	2	1	2	28485.7	geranylgeranyl	NO	not determined	not calculated	3879	1176	UD, small GTPases-related, Rabs, phago-lysosome maturation	NO
Q9QZA6	CD151 antigen OS=Rattus norvegicus GN=Cd151 PE=1 SV=2 - [CD151_RAT]	Cd151	9.84516e+06	1.38649e+07	1.12914e+07	2.62317e+06	2.45646e+06	0	6	3	5	2	2	0	28336.4	YES	NO	not determined	not calculated	2928	1177	UD, adhesion, nephropathy with pretibial epidermolysis bullosa and deafness disease	NO
D4AAL4	Adhesion G protein-coupled receptor L3 OS=Rattus norvegicus GN=Adgrl3 PE=1 SV=3 - [D4AAL4_RAT]	Adgrl3	4.86691e+07	4.31153e+07	6.11547e+07	2.61718e+06	3.09799e+06	2.42138e+06	20	24	19	3	2	6	172343	YES	NO	not determined	not calculated	1457	1178	UD, adhesion, involved in the development of glutamatergic synapses in the cortex, brain regional?	YES
P31977	Ezrin OS=Rattus norvegicus GN=Ezr PE=1 SV=3 - [EZRI_RAT]	Ezr	8.73222e+07	8.959e+07	8.96283e+07	2.59942e+06	9.06361e+06	9.75848e+06	80	84	79	7	5	6	69244.6	no	NO	not determined	not calculated	1019	1179	cytoskeleton regulator, involved in connections of cytoskeleton structures to the plasma membrane	NO
D3ZEX7	Protein Spire1 OS=Rattus norvegicus GN=Spire1 PE=1 SV=1 - [D3ZEX7_RAT]	Spire1	5.20659e+06	4.8828e+06	5.92661e+06	2.5923e+06	0	5.32165e+06	6	4	5	5	0	4	85194.3	no	NO	not determined	not calculated	3495	1180	UD, cytoskeleton regulator, actin filaments, nuleation factor, involved in intracellular vesicle transport along actin filament	NO
G3V982	Engulfment and cell motility 2, ced-12 homolog (C. elegans), isoform CRA_b OS=Rattus norvegicus GN=Elmo2 PE=1 SV=1 - [G3V982_RAT]	Elmo2	5.11769e+07	4.39852e+07	4.1578e+07	2.59191e+06	2.63648e+06	6.7632e+06	30	25	20	9	6	10	83689.9	no	NO	not determined	not calculated	1419	1181	UD, cytoskeleton accessory, actin reorganization, stimulate GEF activity of dock1	NO
P20651	Serine/threonine-protein phosphatase 2B catalytic subunit beta isoform OS=Rattus norvegicus GN=Ppp3cb PE=1 SV=1 - [PP2BB_RAT]	Ppp3cb	5.20526e+08	1.98971e+08	5.25543e+08	2.59172e+06	0	0	91	64	77	2	0	0	59075.5	no	NO	not determined	not calculated	314	1182	signaling, calcium-dependent calmodulin stimulated protein phosphatase, SV endocytosis	YES
P42667	Signal peptidase complex catalytic subunit SEC11A OS=Rattus norvegicus GN=Sec11a PE=2 SV=1 - [SC11A_RAT]	Sec11a	8.89101e+06	5.65185e+06	3.72108e+06	2.57873e+06	2.34262e+06	0	3	2	6	2	2	0	20586	YES	NO	not determined	not calculated	3033	1183	UD, PTM, component of the microsomal peptidase signal complex	NO
P53987	Monocarboxylate transporter 1 OS=Rattus norvegicus GN=Slc16a1 PE=1 SV=1 - [MOT1_RAT]	Slc16a1	7.07755e+06	1.24706e+07	1.08417e+07	2.57849e+06	3.14567e+06	0	14	11	11	1	1	0	53203.4	YES	NO	not determined	not calculated	3248	1184	UD, transporter/channel, proton/monocarboxylates symporter (lactate, pyruvate, branched-chain oxo acids)	YES
D3ZW08	Adenylosuccinate lyase OS=Rattus norvegicus GN=Adsl PE=1 SV=1 - [D3ZW08_RAT]	Adsl	1.35467e+07	2.17943e+07	2.58124e+07	2.57516e+06	1.17901e+07	2.64423e+06	9	12	8	1	6	1	54816.9	no	NO	not determined	not calculated	2617	1185	metabolic enzyme, cyclic nucleotides, IMP/AMP biosynthesis, adenylosuccinase deficiency disease	NO
F1LWT1	Protein Cadps2 OS=Rattus norvegicus GN=Cadps2 PE=4 SV=3 - [F1LWT1_RAT]	Cadps2	1.12109e+08	1.05504e+08	1.10397e+08	2.56751e+06	0	2.70205e+06	47	41	42	2	0	2	137040	phosphoinositide binding	NO	not determined	not calculated	870	1186	signaling, active zone, SV priming and docking, also regulate the exocytosis of dense core vesicles	YES	marked as presynaptic, SV
D3ZB78	Protein Phf24 OS=Rattus norvegicus GN=Phf24 PE=1 SV=1 - [D3ZB78_RAT]	Phf24	1.28501e+08	1.3442e+08	1.24101e+08	2.56603e+06	2.65991e+06	4.31712e+06	52	49	47	1	1	2	41189.2	myristoylated	NO	not determined	not calculated	800	1187	UD, unknown	NO
Q2VUH7	Dixin OS=Rattus norvegicus GN=Dixdc1 PE=2 SV=1 - [DIXC1_RAT]	Dixdc1	0	0	0	2.56527e+06	2.58558e+07	0	0	0	0	2	1	0	76094.9	myristoylated	NO	not determined	not calculated	4178	1188	UD, signaling, wnt, actin and gamma tubulin binding, cerebral cortex	NO
D3ZDX5	Protein Plxnb1 OS=Rattus norvegicus GN=Plxnb1 PE=1 SV=1 - [D3ZDX5_RAT]	Plxnb1	1.2541e+07	2.56888e+07	2.13173e+07	2.55985e+06	1.68778e+06	1.57221e+06	16	23	19	2	2	1	231664	YES	NO	not determined	not calculated	2700	1189	UD, adhesion, signal transduction, reglate semaphorin receptor activity, axon guidance	NO
[truncated: 3,282 more rows]

## Sheet: SV-P2' Volcano plot coordinates
Volcano plot coordinates							Y axis	X axis
Uniprot ID	Description	Gene Name	avg SV	avg P2'	Log2 (SV/P2')	p-value	- log10 (p-value)	SV/P2'
P07825	Synaptophysin OS=Rattus norvegicus GN=Syp PE=1 SV=1 - [SYPH_RAT]	Syp	11750000000	2698000000	2.123	0.001071	2.97021	4.35599
[truncated: 4,470 more rows]

## Sheet: SV-resident repertoire
SV-resident' repertoire										Volcano plot coordinates
[truncated: 136 more rows]

[truncated: 3 more sheets: Kinases in the SV fraction, Diseases in the SV fraction, SV and P2' total mass]
